# Supplementary material for: Primary exposure to SARS-CoV-2 variants elicits convergent epitope specificities, immunoglobulin V gene usage and public B cell clones
Source: Nat Commun. 2022 Dec 14;13:7733. doi: 10.1038/s41467-022-35456-2 (PMC9748393; doi:10.1038/s41467-022-35456-2)
Supplement: Supplementary file 5 — Dataset 1 [file 41467_2022_35456_MOESM5_ESM.xlsx]

## Sheet: Supplementary Dataset 1
Supplementary Dataset 1: Sequences of peptides included in Spike pools A and B used for T cell stimulation.
Spike pool A			Spike pool B
Peptide Name	Sequence		Peptide Name	Sequence
Spike_1	MFVFLVLLPLVSSQC		Spike_161	NVFQTRAGCLIGAEH
Spike_2	LVLLPLVSSQCVNLT		Spike_162	TRAGCLIGAEHVNNS
Spike_3	PLVSSQCVNLTTRTQ		Spike_163	CLIGAEHVNNSYECD
Spike_4	SQCVNLTTRTQLPPA		Spike_164	AEHVNNSYECDIPIG
Spike_5	NLTTRTQLPPAYTNS		Spike_165	NNSYECDIPIGAGIC
Spike_6	RTQLPPAYTNSFTRG		Spike_166	ECDIPIGAGICASYQ
Spike_7	PPAYTNSFTRGVYYP		Spike_167	PIGAGICASYQTQTN
Spike_8	TNSFTRGVYYPDKVF		Spike_168	GICASYQTQTNSPRR
Spike_9	TRGVYYPDKVFRSSV		Spike_169	SYQTQTNSPRRARSV
Spike_10	YYPDKVFRSSVLHST		Spike_170	QTNSPRRARSVASQS
Spike_11	KVFRSSVLHSTQDLF		Spike_171	PRRARSVASQSIIAY
Spike_12	SSVLHSTQDLFLPFF		Spike_172	RSVASQSIIAYTMSL
Spike_13	HSTQDLFLPFFSNVT		Spike_173	SQSIIAYTMSLGAEN
Spike_14	DLFLPFFSNVTWFHA		Spike_174	IAYTMSLGAENSVAY
Spike_15	PFFSNVTWFHAIHVS		Spike_175	MSLGAENSVAYSNNS
Spike_16	NVTWFHAIHVSGTNG		Spike_176	AENSVAYSNNSIAIP
Spike_17	FHAIHVSGTNGTKRF		Spike_177	VAYSNNSIAIPTNFT
Spike_18	HVSGTNGTKRFDNPV		Spike_178	NNSIAIPTNFTISVT
Spike_19	TNGTKRFDNPVLPFN		Spike_179	AIPTNFTISVTTEIL
Spike_20	KRFDNPVLPFNDGVY		Spike_180	NFTISVTTEILPVSM
Spike_21	NPVLPFNDGVYFAST		Spike_181	SVTTEILPVSMTKTS
Spike_22	PFNDGVYFASTEKSN		Spike_182	EILPVSMTKTSVDCT
Spike_23	GVYFASTEKSNIIRG		Spike_183	VSMTKTSVDCTMYIC
Spike_24	ASTEKSNIIRGWIFG		Spike_184	KTSVDCTMYICGDST
Spike_25	KSNIIRGWIFGTTLD		Spike_185	DCTMYICGDSTECSN
Spike_26	IRGWIFGTTLDSKTQ		Spike_186	YICGDSTECSNLLLQ
Spike_27	IFGTTLDSKTQSLLI		Spike_187	DSTECSNLLLQYGSF
Spike_28	TLDSKTQSLLIVNNA		Spike_188	CSNLLLQYGSFCTQL
Spike_29	KTQSLLIVNNATNVV		Spike_189	LLQYGSFCTQLNRAL
Spike_30	LLIVNNATNVVIKVC		Spike_190	GSFCTQLNRALTGIA
Spike_31	NNATNVVIKVCEFQF		Spike_191	TQLNRALTGIAVEQD
Spike_32	NVVIKVCEFQFCNDP		Spike_192	RALTGIAVEQDKNTQ
Spike_33	KVCEFQFCNDPFLGV		Spike_193	GIAVEQDKNTQEVFA
Spike_34	FQFCNDPFLGVYYHK		Spike_194	EQDKNTQEVFAQVKQ
Spike_35	NDPFLGVYYHKNNKS		Spike_195	NTQEVFAQVKQIYKT
Spike_36	LGVYYHKNNKSWMES		Spike_196	VFAQVKQIYKTPPIK
Spike_37	YHKNNKSWMESEFRV		Spike_197	VKQIYKTPPIKDFGG
Spike_38	NKSWMESEFRVYSSA		Spike_198	YKTPPIKDFGGFNFS
Spike_39	MESEFRVYSSANNCT		Spike_199	PIKDFGGFNFSQILP
Spike_40	FRVYSSANNCTFEYV		Spike_200	FGGFNFSQILPDPSK
Spike_41	SSANNCTFEYVSQPF		Spike_201	NFSQILPDPSKPSKR
Spike_42	NCTFEYVSQPFLMDL		Spike_202	ILPDPSKPSKRSFIE
Spike_43	EYVSQPFLMDLEGKQ		Spike_203	PSKPSKRSFIEDLLF
Spike_44	QPFLMDLEGKQGNFK		Spike_204	SKRSFIEDLLFNKVT
Spike_45	MDLEGKQGNFKNLRE		Spike_205	FIEDLLFNKVTLADA
Spike_46	GKQGNFKNLREFVFK		Spike_206	LLFNKVTLADAGFIK
Spike_47	NFKNLREFVFKNIDG		Spike_207	KVTLADAGFIKQYGD
Spike_48	LREFVFKNIDGYFKI		Spike_208	ADAGFIKQYGDCLGD
Spike_49	VFKNIDGYFKIYSKH		Spike_209	FIKQYGDCLGDIAAR
Spike_50	IDGYFKIYSKHTPIN		Spike_210	YGDCLGDIAARDLIC
Spike_51	FKIYSKHTPINLVRD		Spike_211	LGDIAARDLICAQKF
Spike_52	SKHTPINLVRDLPQG		Spike_212	AARDLICAQKFNGLT
Spike_53	PINLVRDLPQGFSAL		Spike_213	LICAQKFNGLTVLPP
Spike_54	VRDLPQGFSALEPLV		Spike_214	QKFNGLTVLPPLLTD
Spike_55	PQGFSALEPLVDLPI		Spike_215	GLTVLPPLLTDEMIA
Spike_56	SALEPLVDLPIGINI		Spike_216	LPPLLTDEMIAQYTS
Spike_57	PLVDLPIGINITRFQ		Spike_217	LTDEMIAQYTSALLA
Spike_58	LPIGINITRFQTLLA		Spike_218	MIAQYTSALLAGTIT
Spike_59	INITRFQTLLALHRS		Spike_219	YTSALLAGTITSGWT
Spike_60	RFQTLLALHRSYLTP		Spike_220	LLAGTITSGWTFGAG
Spike_61	LLALHRSYLTPGDSS		Spike_221	TITSGWTFGAGAALQ
Spike_62	HRSYLTPGDSSSGWT		Spike_222	GWTFGAGAALQIPFA
Spike_63	LTPGDSSSGWTAGAA		Spike_223	GAGAALQIPFAMQMA
Spike_64	DSSSGWTAGAAAYYV		Spike_224	ALQIPFAMQMAYRFN
Spike_65	GWTAGAAAYYVGYLQ		Spike_225	PFAMQMAYRFNGIGV
Spike_66	GAAAYYVGYLQPRTF		Spike_226	QMAYRFNGIGVTQNV
Spike_67	YYVGYLQPRTFLLKY		Spike_227	RFNGIGVTQNVLYEN
Spike_68	YLQPRTFLLKYNENG		Spike_228	IGVTQNVLYENQKLI
Spike_69	RTFLLKYNENGTITD		Spike_229	QNVLYENQKLIANQF
Spike_70	LKYNENGTITDAVDC		Spike_230	YENQKLIANQFNSAI
Spike_71	ENGTITDAVDCALDP		Spike_231	KLIANQFNSAIGKIQ
Spike_72	ITDAVDCALDPLSET		Spike_232	NQFNSAIGKIQDSLS
Spike_73	VDCALDPLSETKCTL		Spike_233	SAIGKIQDSLSSTAS
Spike_74	LDPLSETKCTLKSFT		Spike_234	KIQDSLSSTASALGK
Spike_75	SETKCTLKSFTVEKG		Spike_235	SLSSTASALGKLQDV
Spike_76	CTLKSFTVEKGIYQT		Spike_236	TASALGKLQDVVNQN
Spike_77	SFTVEKGIYQTSNFR		Spike_237	LGKLQDVVNQNAQAL
Spike_78	EKGIYQTSNFRVQPT		Spike_238	QDVVNQNAQALNTLV
Spike_79	YQTSNFRVQPTESIV		Spike_239	NQNAQALNTLVKQLS
Spike_80	NFRVQPTESIVRFPN		Spike_240	QALNTLVKQLSSNFG
Spike_81	QPTESIVRFPNITNL		Spike_241	TLVKQLSSNFGAISS
Spike_82	SIVRFPNITNLCPFG		Spike_242	QLSSNFGAISSVLND
Spike_83	FPNITNLCPFGEVFN		Spike_243	NFGAISSVLNDILSR
Spike_84	TNLCPFGEVFNATRF		Spike_244	ISSVLNDILSRLDKV
Spike_85	PFGEVFNATRFASVY		Spike_245	LNDILSRLDKVEAEV
Spike_86	VFNATRFASVYAWNR		Spike_246	LSRLDKVEAEVQIDR
Spike_87	TRFASVYAWNRKRIS		Spike_247	DKVEAEVQIDRLITG
Spike_88	SVYAWNRKRISNCVA		Spike_248	AEVQIDRLITGRLQS
Spike_89	WNRKRISNCVADYSV		Spike_249	IDRLITGRLQSLQTY
Spike_90	RISNCVADYSVLYNS		Spike_250	ITGRLQSLQTYVTQQ
Spike_91	CVADYSVLYNSASFS		Spike_251	LQSLQTYVTQQLIRA
Spike_92	YSVLYNSASFSTFKC		Spike_252	QTYVTQQLIRAAEIR
Spike_93	YNSASFSTFKCYGVS		Spike_253	TQQLIRAAEIRASAN
Spike_94	SFSTFKCYGVSPTKL		Spike_254	IRAAEIRASANLAAT
Spike_95	FKCYGVSPTKLNDLC		Spike_255	EIRASANLAATKMSE
Spike_96	GVSPTKLNDLCFTNV		Spike_256	SANLAATKMSECVLG
Spike_97	TKLNDLCFTNVYADS		Spike_257	AATKMSECVLGQSKR
Spike_98	DLCFTNVYADSFVIR		Spike_258	MSECVLGQSKRVDFC
Spike_99	TNVYADSFVIRGDEV		Spike_259	VLGQSKRVDFCGKGY
Spike_100	ADSFVIRGDEVRQIA		Spike_260	SKRVDFCGKGYHLMS
Spike_101	VIRGDEVRQIAPGQT		Spike_261	DFCGKGYHLMSFPQS
Spike_102	DEVRQIAPGQTGKIA		Spike_262	KGYHLMSFPQSAPHG
Spike_103	QIAPGQTGKIADYNY		Spike_263	LMSFPQSAPHGVVFL
Spike_104	GQTGKIADYNYKLPD		Spike_264	PQSAPHGVVFLHVTY
Spike_105	KIADYNYKLPDDFTG		Spike_265	PHGVVFLHVTYVPAQ
Spike_106	YNYKLPDDFTGCVIA		Spike_266	VFLHVTYVPAQEKNF
Spike_107	LPDDFTGCVIAWNSN		Spike_267	VTYVPAQEKNFTTAP
Spike_108	FTGCVIAWNSNNLDS		Spike_268	PAQEKNFTTAPAICH
Spike_109	VIAWNSNNLDSKVGG		Spike_269	KNFTTAPAICHDGKA
Spike_110	NSNNLDSKVGGNYNY		Spike_270	TAPAICHDGKAHFPR
Spike_111	LDSKVGGNYNYLYRL		Spike_271	ICHDGKAHFPREGVF
Spike_112	VGGNYNYLYRLFRKS		Spike_272	GKAHFPREGVFVSNG
Spike_113	YNYLYRLFRKSNLKP		Spike_273	FPREGVFVSNGTHWF
Spike_114	YRLFRKSNLKPFERD		Spike_274	GVFVSNGTHWFVTQR
Spike_115	RKSNLKPFERDISTE		Spike_275	SNGTHWFVTQRNFYE
Spike_116	LKPFERDISTEIYQA		Spike_276	HWFVTQRNFYEPQII
Spike_117	ERDISTEIYQAGSTP		Spike_277	TQRNFYEPQIITTDN
Spike_118	STEIYQAGSTPCNGV		Spike_278	FYEPQIITTDNTFVS
Spike_119	YQAGSTPCNGVEGFN		Spike_279	QIITTDNTFVSGNCD
Spike_120	STPCNGVEGFNCYFP		Spike_280	TDNTFVSGNCDVVIG
Spike_121	NGVEGFNCYFPLQSY		Spike_281	FVSGNCDVVIGIVNN
Spike_122	GFNCYFPLQSYGFQP		Spike_282	NCDVVIGIVNNTVYD
Spike_123	YFPLQSYGFQPTNGV		Spike_283	VIGIVNNTVYDPLQP
Spike_124	QSYGFQPTNGVGYQP		Spike_284	VNNTVYDPLQPELDS
Spike_125	FQPTNGVGYQPYRVV		Spike_285	VYDPLQPELDSFKEE
Spike_126	NGVGYQPYRVVVLSF		Spike_286	LQPELDSFKEELDKY
Spike_127	YQPYRVVVLSFELLH		Spike_287	LDSFKEELDKYFKNH
Spike_128	RVVVLSFELLHAPAT		Spike_288	KEELDKYFKNHTSPD
Spike_129	LSFELLHAPATVCGP		Spike_289	DKYFKNHTSPDVDLG
Spike_130	LLHAPATVCGPKKST		Spike_290	KNHTSPDVDLGDISG
Spike_131	PATVCGPKKSTNLVK		Spike_291	SPDVDLGDISGINAS
Spike_132	CGPKKSTNLVKNKCV		Spike_292	DLGDISGINASVVNI
Spike_133	KSTNLVKNKCVNFNF		Spike_293	ISGINASVVNIQKEI
Spike_134	LVKNKCVNFNFNGLT		Spike_294	NASVVNIQKEIDRLN
Spike_135	KCVNFNFNGLTGTGV		Spike_295	VNIQKEIDRLNEVAK
Spike_136	FNFNGLTGTGVLTES		Spike_296	KEIDRLNEVAKNLNE
Spike_137	GLTGTGVLTESNKKF		Spike_297	RLNEVAKNLNESLID
Spike_138	TGVLTESNKKFLPFQ		Spike_298	VAKNLNESLIDLQEL
Spike_139	TESNKKFLPFQQFGR		Spike_299	LNESLIDLQELGKYE
Spike_140	KKFLPFQQFGRDIAD		Spike_300	LIDLQELGKYEQYIK
Spike_141	PFQQFGRDIADTTDA		Spike_301	QELGKYEQYIKWPWY
Spike_142	FGRDIADTTDAVRDP		Spike_302	KYEQYIKWPWYIWLG
Spike_143	IADTTDAVRDPQTLE		Spike_303	YIKWPWYIWLGFIAG
Spike_144	TDAVRDPQTLEILDI		Spike_304	PWYIWLGFIAGLIAI
Spike_145	RDPQTLEILDITPCS		Spike_305	WLGFIAGLIAIVMVT
Spike_146	TLEILDITPCSFGGV		Spike_306	IAGLIAIVMVTIMLC
Spike_147	LDITPCSFGGVSVIT		Spike_307	IAIVMVTIMLCCMTS
Spike_148	PCSFGGVSVITPGTN		Spike_308	MVTIMLCCMTSCCSC
Spike_149	GGVSVITPGTNTSNQ		Spike_309	MLCCMTSCCSCLKGC
Spike_150	VITPGTNTSNQVAVL		Spike_310	MTSCCSCLKGCCSCG
Spike_151	GTNTSNQVAVLYQDV		Spike_311	CSCLKGCCSCGSCCK
Spike_152	SNQVAVLYQDVNCTE		Spike_312	KGCCSCGSCCKFDED
Spike_153	AVLYQDVNCTEVPVA		Spike_313	SCGSCCKFDEDDSEP
Spike_154	QDVNCTEVPVAIHAD		Spike_314	CCKFDEDDSEPVLKG
Spike_151 D614G	GTNTSNQVAVLYQGV		Spike_315	DEDDSEPVLKGVKLH
Spike_152 D614G	SNQVAVLYQGVNCTE		Spike_316	SEPVLKGVKLHYT
Spike_153 D614G	AVLYQGVNCTEVPVA
Spike_154 D614G	QGVNCTEVPVAIHAD
Spike_155	CTEVPVAIHADQLTP
Spike_156	PVAIHADQLTPTWRV
Spike_157	HADQLTPTWRVYSTG
Spike_158	LTPTWRVYSTGSNVF
Spike_159	WRVYSTGSNVFQTRA
Spike_160	STGSNVFQTRAGCLI
