# Supplementary material for: Primary exposure to SARS-CoV-2 variants elicits convergent epitope specificities, immunoglobulin V gene usage and public B cell clones
Source: Nat Commun. 2022 Dec 14;13:7733. doi: 10.1038/s41467-022-35456-2 (PMC9748393; doi:10.1038/s41467-022-35456-2)
Supplement: Supplementary file 6 — Dataset 2 [file 41467_2022_35456_MOESM6_ESM.xlsx]

## Sheet: Supplementary Dataset 2
Supplementary Dataset 2: Sequences of peptides included in selected peptide pools for each variant used for T cell stimulation.
Variant	Mutation	Peptides
		Variant pool	Control pool (WA-1)
Alpha B1.1.7	N501Y	YFPLQSYGFQPTYGV	YFPLQSYGFQPTNGV
		QSYGFQPTYGVGYQP	QSYGFQPTNGVGYQP
		FQPTYGVGYQPYRVV	FQPTNGVGYQPYRVV
		YGVGYQPYRVVVLSF	NGVGYQPYRVVVLSF
	A570D	KKFLPFQQFGRDIDD	KKFLPFQQFGRDIAD
		PFQQFGRDIDDTTDA	PFQQFGRDIADTTDA
		FGRDIDDTTDAVRDP	FGRDIADTTDAVRDP
		IDDTTDAVRDPQTLE	IADTTDAVRDPQTLE
	D614G	GTNTSNQVAVLYQGV	GTNTSNQVAVLYQDV
		SNQVAVLYQGVNCTE	SNQVAVLYQDVNCTE
		AVLYQGVNCTEVPVA	AVLYQDVNCTEVPVA
		QGVNCTEVPVAIHAD	QDVNCTEVPVAIHAD
	P681H	GICASYQTQTNSHRR	GICASYQTQTNSPRR
		SYQTQTNSHRRARSV	SYQTQTNSPRRARSV
		QTNSHRRARSVASQS	QTNSPRRARSVASQS
		HRRARSVASQSIIAY	PRRARSVASQSIIAY
	T716I	VAYSNNSIAIPINFT	VAYSNNSIAIPTNFT
		NNSIAIPINFTISVT	NNSIAIPTNFTISVT
		AIPINFTISVTTEIL	AIPTNFTISVTTEIL
	S982A	NFGAISSVLNDILAR	NFGAISSVLNDILSR
		ISSVLNDILARLDKV	ISSVLNDILSRLDKV
		LNDILARLDKVEAEV	LNDILSRLDKVEAEV
		LARLDKVEAEVQIDR	LSRLDKVEAEVQIDR
	D1118H	TQRNFYEPQIITTHN	TQRNFYEPQIITTDN
		FYEPQIITTHNTFVS	FYEPQIITTDNTFVS
		QIITTHNTFVSGNCD	QIITTDNTFVSGNCD
		THNTFVSGNCDVVIG	TDNTFVSGNCDVVIG
Beta B1.351	L18F	LVLLPLVSSQCVNFT	LVLLPLVSSQCVNLT
		PLVSSQCVNFTTRTQ	PLVSSQCVNLTTRTQ
		SQCVNFTTRTQLPPA	SQCVNLTTRTQLPPA
		NFTTRTQLPPAYTNS	NLTTRTQLPPAYTNS
	D80A	HVSGTNGTKRFANPV	HVSGTNGTKRFDNPV
		TNGTKRFANPVLPFN	TNGTKRFDNPVLPFN
		KRFANPVLPFNDGVY	KRFDNPVLPFNDGVY
	D215G	FKIYSKHTPINLVRG	FKIYSKHTPINLVRD
		SKHTPINLVRGLPQG	SKHTPINLVRDLPQG
		PINLVRGLPQGFSAL	PINLVRDLPQGFSAL
		VRGLPQGFSALEPLV	VRDLPQGFSALEPLV
	R246I	INITRFQTLLALHIS	INITRFQTLLALHRS
		RFQTLLALHISYLTP	RFQTLLALHRSYLTP
		LLALHISYLTPGDSS	LLALHRSYLTPGDSS
		HISYLTPGDSSSGWT	HRSYLTPGDSSSGWT
	K417N	DEVRQIAPGQTGNIA	DEVRQIAPGQTGKIA
		QIAPGQTGNIADYNY	QIAPGQTGKIADYNY
		GQTGNIADYNYKLPD	GQTGKIADYNYKLPD
		NIADYNYKLPDDFTG	KIADYNYKLPDDFTG
	E484K	YQAGSTPCNGVKGFN	YQAGSTPCNGVEGFN
		STPCNGVKGFNCYFP	STPCNGVEGFNCYFP
		NGVKGFNCYFPLQSY	NGVEGFNCYFPLQSY
	N501Y	YFPLQSYGFQPTYGV	YFPLQSYGFQPTNGV
		QSYGFQPTYGVGYQP	QSYGFQPTNGVGYQP
		FQPTYGVGYQPYRVV	FQPTNGVGYQPYRVV
		YGVGYQPYRVVVLSF	NGVGYQPYRVVVLSF
	D614G	GTNTSNQVAVLYQGV	GTNTSNQVAVLYQDV
		SNQVAVLYQGVNCTE	SNQVAVLYQDVNCTE
		AVLYQGVNCTEVPVA	AVLYQDVNCTEVPVA
		QGVNCTEVPVAIHAD	QDVNCTEVPVAIHAD
	A701V	SQSIIAYTMSLGVEN	SQSIIAYTMSLGAEN
		IAYTMSLGVENSVAY	IAYTMSLGAENSVAY
		MSLGVENSVAYSNNS	MSLGAENSVAYSNNS
		VENSVAYSNNSIAIP	AENSVAYSNNSIAIP
Gamma P.1.	L18F	LVLLPLVSSQCVNFT	LVLLPLVSSQCVNLT
	L18F, T20N	PLVSSQCVNFTNRTQ	PLVSSQCVNLTTRTQ
	L18F,T20N, P26S	SQCVNFTNRTQLPSA	SQCVNLTTRTQLPPA
		NFTNRTQLPSAYTNS	NLTTRTQLPPAYTNS
	P26S	RTQLPSAYTNSFTRG	RTQLPPAYTNSFTRG
		PSAYTNSFTRGVYYP	PPAYTNSFTRGVYYP
	D138Y	NVVIKVCEFQFCNYP	NVVIKVCEFQFCNDP
		KVCEFQFCNYPFLGV	KVCEFQFCNDPFLGV
		FQFCNYPFLGVYYHK	FQFCNDPFLGVYYHK
		NYPFLGVYYHKNNKS	NDPFLGVYYHKNNKS
	R190S	MDLEGKQGNFKNLSE	MDLEGKQGNFKNLRE
		GKQGNFKNLSEFVFK	GKQGNFKNLREFVFK
		NFKNLSEFVFKNIDG	NFKNLREFVFKNIDG
		LSEFVFKNIDGYFKI	LREFVFKNIDGYFKI
	K417T	DEVRQIAPGQTGTIA	DEVRQIAPGQTGKIA
		QIAPGQTGTIADYNY	QIAPGQTGKIADYNY
		GQTGTIADYNYKLPD	GQTGKIADYNYKLPD
		TIADYNYKLPDDFTG	KIADYNYKLPDDFTG
	E848K	YQAGSTPCNGVKGFN	YQAGSTPCNGVEGFN
		STPCNGVKGFNCYFP	STPCNGVEGFNCYFP
		NGVKGFNCYFPLQSY	NGVEGFNCYFPLQSY
	N501Y	YFPLQSYGFQPTYGV	YFPLQSYGFQPTNGV
		QSYGFQPTYGVGYQP	QSYGFQPTNGVGYQP
		FQPTYGVGYQPYRVV	FQPTNGVGYQPYRVV
		YGVGYQPYRVVVLSF	NGVGYQPYRVVVLSF
	D614G	GTNTSNQVAVLYQGV	GTNTSNQVAVLYQDV
		SNQVAVLYQGVNCTE	SNQVAVLYQDVNCTE
		AVLYQGVNCTEVPVA	AVLYQDVNCTEVPVA
		QGVNCTEVPVAIHAD	QDVNCTEVPVAIHAD
	H655Y	NVFQTRAGCLIGAEY	NVFQTRAGCLIGAEH
		TRAGCLIGAEYVNNS	TRAGCLIGAEHVNNS
		CLIGAEYVNNSYECD	CLIGAEHVNNSYECD
		AEYVNNSYECDIPIG	AEHVNNSYECDIPIG
	T1027I	IRAAEIRASANLAAI	IRAAEIRASANLAAT
		EIRASANLAAIKMSE	EIRASANLAATKMSE
		SANLAAIKMSECVLG	SANLAATKMSECVLG
		AAIKMSECVLGQSKR	AATKMSECVLGQSKR
