# Supplementary material for: Primary exposure to SARS-CoV-2 variants elicits convergent epitope specificities, immunoglobulin V gene usage and public B cell clones
Source: Nat Commun. 2022 Dec 14;13:7733. doi: 10.1038/s41467-022-35456-2 (PMC9748393; doi:10.1038/s41467-022-35456-2)
Supplement: Supplementary file 7 — Dataset 3 [file 41467_2022_35456_MOESM7_ESM.xlsx]

## Sheet: Supplementary Dataset 3
Supplementary Dataset 3: Complete RATP-Ig ELISA results for SAV1. Values are reported as absorbance at 450nm wavelength.
	WA1			Beta			Gamma			Delta			Omicron
mAb ID	S-2P	RBD	NTD	S-2P	RBD	NTD	S-2P	RBD	NTD	S-2P	RBD	NTD	S-2P
SAV1-117.1	0.003625	0.0817143	0.002875	0.011	-0.00625	0.000625	-0.0164286	-0.0352857	0.0152857	0.000142857	0.00285714	-0.00857143	0.002375
SAV1-18.1	3.78963	0.0267143	1.00087	3.787	0.00375	0.756625	3.30957	-0.0272857	0.830286	3.62414	0.0118571	0.463429	2.17638
SAV1-178.1	0.018625	0.0147143	0.004875	0.018	0.00575	0.002625	0.106571	-0.0252857	0.112286	0.0191429	0.00785714	-0.00557143	0.006375
SAV1-174.1	3.64363	0.0437143	0.008875	3.264	1.74275	0.004625	2.26957	1.22871	0.0592857	3.15514	0.298857	-0.00357143	0.747375
SAV1-122.1	0.003625	0.00771429	0.001875	0.009	0.01875	0.000625	0.0175714	-0.0262857	0.0242857	0.0141429	0.00385714	-0.0115714	0.001375
SAV1-67.1	2.22262	0.0977143	0.000875	1.727	0.68175	-0.001375	0.866571	0.0177143	0.0282857	1.31814	0.0508571	-0.00857143	0.080375
SAV1-110.1	3.65462	1.58771	0.010875	3.583	2.46175	0.007625	3.20857	0.699714	0.0202857	3.56914	3.06186	0.000428571	1.44837
SAV1-157.1	3.48162	0.0747143	0.008875	2.739	0.00175	0.005625	2.36957	-0.0302857	0.0522857	1.81614	0.00785714	-0.00357143	0.062375
SAV1-186.1	3.29763	0.0687143	0.034875	1.471	0.02975	0.030625	2.27557	0.00471429	0.0692857	0.715143	0.0358571	0.0224286	0.020375
SAV1-39.1	0.747625	0.0147143	0.005875	0.099	-0.00225	0.013625	0.142571	-0.0222857	0.0572857	0.0841429	0.00585714	-0.00557143	0.008375
SAV1-1.2	3.41463	0.0187143	0.012875	1.472	0.01275	0.020625	2.44557	-0.0212857	0.0672857	1.35014	0.00885714	0.00542857	0.050375
SAV1-180.1	1.06763	0.0537143	0.002875	2.598	2.52275	0.001625	2.82757	0.186714	0.0282857	0.0291429	0.00385714	-0.0105714	0.000375
SAV1-198.1	3.54763	0.0137143	2.96588	3.583	-0.00225	2.90563	3.30057	-0.0282857	2.03229	3.59614	0.00485714	2.93443	3.80438
SAV1-172.1	3.617	3.45314	0.00783333	3.55138	3.46788	0.004375	3.65486	0.241714	-0.00728571	3.93371	2.32829	0.008	0.021375
SAV1-158.1	0.003	0.00514286	0.00783333	0.033375	-0.006125	0.002375	0.0588571	0.00471429	0.000714286	0.0387143	0.00628571	-0.002	-0.000625
SAV1-81.1	0.271	0.00314286	0.556833	0.140375	-0.013125	0.317375	0.507857	0.0127143	0.284714	0.153714	0.00528571	0.696	0.161375
SAV1-181.1	3.188	0.00414286	1.79483	3.40538	0.016875	1.41538	3.33786	0.00471429	0.320714	3.49071	0.00528571	1.324	3.41237
SAV1-44.1	3.572	3.18314	0.000833333	3.51338	3.21388	-0.000625	3.47286	0.754714	-0.00828571	0.207714	0.00828571	-0.004	3.08737
SAV1-144.1	0.004	-0.000857143	0.00483333	0.001375	-0.008125	0.002375	0.0268571	0.00871429	0.003	-0.000285714	0.00428571	-0.002	0.007375
SAV1-138.1	3.467	3.15614	0.00683333	3.43738	3.49788	0.005375	3.51386	2.33471	0.012	3.79771	3.68629	0.005	3.42437
SAV1-2.1	2.999	0.0801429	0.0798333	2.36838	0.049875	0.044375	1.84386	0.0557143	0.085	1.92671	0.0682857	0.025	0.102375
SAV1-31.1	0.016	-0.00285714	0.00283333	0.007375	-0.018125	-0.002625	0.0248571	0.00571429	-0.008	0.00571429	-0.000714286	-0.003	0.006375
SAV1-7.1	2.636	0.0101429	0.00183333	1.92938	-0.018125	0.052375	1.20886	0.0107143	0.001	1.14871	0.00128571	-0.004	0.053375
SAV1-15.1	3.109	0.00614286	0.00683333	2.78138	-0.003125	0.000375	2.069	0.00371429	0.00671429	2.25871	0.00328571	0.005	0.058375
SAV1-41.1	2.484	0.000142857	0.00483333	1.68538	-0.009125	0.001375	0.772	0.00771429	0.0147143	0.716714	0.00228571	-0.005	0.036375
SAV1-107.1	0.538	0.240143	0.00683333	0.040375	0.019875	0.008375	0.17	0.0127143	0.0217143	0.339714	0.0622857	-0.003	0.002375
SAV1-68.1	0.044	-0.00285714	-0.000166667	0.030375	-0.006125	-0.003625	0.082	0.0107143	0.00471429	0.0347143	0.00528571	-0.005	0.001375
SAV1-130.1	3.232	0.00314286	2.36683	3.34438	-0.010125	1.81038	3.42	0.0147143	0.320714	3.53471	0.00228571	1.687	3.90437
SAV1-23.1	0.007	-0.00485714	-0.00116667	0.005375	-0.018125	-0.002625	0.067	0.00671429	0.0157143	0.00171429	-0.00171429	-0.005	0.001375
SAV1-17.1	0.018	-0.00185714	-0.00316667	0.042375	0.009875	-0.003625	0.016	0.00671429	-0.0102857	0.0147143	-0.00171429	-0.007	-0.000625
SAV1-87.1	0.139	0.0241429	0.0188333	0.078375	0.006875	0.008375	0.0788571	0.0147143	-0.00228571	0.0327143	0.00928571	0.026	0.007375
SAV1-28.1	3.297	1.93614	0.00183333	3.28338	3.07488	0.008375	3.33586	0.220714	0.00271429	3.52171	2.05129	-0.004	0.048375
SAV1-128.1	0.005	0.00714286	0.00583333	0.007375	-0.007125	0.045375	0.0848571	0.0197143	0.0337143	0.00571429	0.00328571	0.01	0.006375
SAV1-162.1	0.021	0.000142857	0.00183333	0.007375	-0.016125	0.001375	0.0838571	0.0177143	0.0157143	0.00171429	-0.00271429	-0.005	0.000375
SAV1-94.1	0.009	0.0111429	0.00583333	2.59337	2.53788	0.009375	1.12786	0.0537143	-0.00128571	0.00471429	0.00428571	-0.004	0.000375
SAV1-196.1	3.385	0.00614286	2.51583	3.38438	-0.013125	2.21337	3.58386	0.0217143	0.890714	3.64071	0.00528571	2.267	3.66737
SAV1-131.1	0.002	0.00114286	-0.00316667	0.003375	-0.017125	-0.003625	0.0678571	0.0117143	-0.00528571	0.00271429	0.000285714	-0.001	0.005375
SAV1-1.1	2.588	0.0121429	0.0108333	1.98138	0.000875	0.003375	0.727857	0.00771429	0.0107143	0.714714	0.0102857	0.003	0.009375
SAV1-185.1	3.383	0.0671429	2.99483	3.40938	0.072875	2.68037	3.45786	0.0417143	1.70571	3.52971	0.0422857	3.296	3.70538
SAV1-40.1	0.008	-0.00485714	0.00583333	0.005375	-0.012125	0.003375	0.0608571	0.0137143	0.000714286	0.00371429	0.00228571	-0.001	0.003375
SAV1-75.1	0.003	0.000142857	0.000833333	0.004375	-0.019125	-0.001625	0.0628571	0.00771429	-0.00328571	0.00171429	0.000285714	-0.006	0.003375
SAV1-7.2	3.048	0.00114286	0.000833333	2.38138	-0.015125	-0.001625	1.87786	0.00371429	0.00371429	1.86671	0.00228571	-0.001	0.070375
SAV1-141.1	3.274	2.33014	0.00383333	2.97637	3.06788	-0.000625	2.57586	0.767714	0.00671429	2.95071	2.24629	-0.005	0.827375
SAV1-59.1	1.25	0.707143	0.00483333	0.745375	2.04287	-0.000625	0.962857	1.59271	0.00871429	1.07371	1.69229	-0.004	0.134375
SAV1-98.1	3.408	2.56714	-0.00116667	3.30138	3.59888	0.003375	3.37186	2.96971	0.0207143	3.67671	2.60729	-0.002	0.001375
SAV1-38.1	3.295	-0.00185714	-0.00116667	3.00938	-0.016125	-0.002625	2.95986	0.0297143	-0.00428571	3.04671	0.00328571	-0.003	0.408375
SAV1-43.1	1.387	0.00414286	-0.00116667	0.776375	1.33587	-0.003625	0.821857	0.314714	-0.00628571	0.731714	0.149286	-0.006	0.104375
SAV1-12.1	3.327	3.08714	0.0268333	3.19738	3.19788	0.020375	3.19386	2.60171	-0.000285714	3.44771	3.46229	0.019	2.52038
SAV1-93.1	0.014	0.0121429	0.0318333	0.037375	0.006875	0.063375	0.194857	0.00571429	0.0467143	0.0117143	0.00528571	0.02	0.005375
SAV1-22.1	0.337	-0.00285714	1.09483	1.25537	-0.008125	0.031375	2.33986	0.00771429	0.00571429	1.23771	0.000285714	0.067	2.58137
SAV1-85.1	0.007	-0.000857143	0.00683333	0.009375	-0.006125	0.003375	0.164857	0.00871429	0.0517143	0.0107143	0.00228571	0.016	0.007375
SAV1-9.1	1.991	-0.000857143	1.47483	2.74538	-0.014125	1.78638	3.49686	0.0127143	1.16671	3.21971	-0.000714286	0.714	3.74337
SAV1-103.1	0.005	0.00814286	0.00583333	0.004375	-0.009125	0.002375	0.172857	0.00671429	0.0447143	0.00471429	0.00828571	-0.002	0.001375
SAV1-109.1	3.483	0.308143	0.00683333	3.26138	2.40888	0.003375	3.21486	0.143714	0.0217143	3.54171	0.297286	-0.003	0.047375
SAV1-169.1	0.046	0.0161429	0.00583333	0.035375	0.021875	-0.001625	0.0788571	0.00771429	-0.00328571	0.197714	0.0322857	0.007	0.009375
SAV1-116.1	0.011	0.00714286	0.00183333	0.011375	-0.004125	-0.000625	0.0238571	0.00571429	-0.00228571	0.0107143	-0.00171429	-0.008	0.002375
SAV1-166.1	1.162	0.00614286	0.0298333	1.57537	0.004875	0.008375	3.17886	0.0107143	0.00671429	1.61671	0.0172857	0.008	0.066375
SAV1-10.1	0.008	0.00414286	0.00283333	0.008375	-0.008125	0.014375	2.28886	0.0147143	0.0207143	0.00671429	0.00828571	-0.002	0.008375
SAV1-121.1	0.106	0.0141429	0.159833	0.040375	0.004875	0.117375	1.58686	0.0317143	0.0657143	0.0157143	0.0552857	0.137	0.019375
SAV1-77.1	0.032	0.00314286	0.00283333	0.044375	0.000875	0.000375	0.267857	0.00371429	0.0157143	0.0577143	0.00228571	-0.005	0.002375
SAV1-149.1	0.016	0.0151429	0.0118333	0.014375	-0.000125	0.002375	1.32686	0.00671429	-0.00228571	0.00371429	0.000285714	-0.005	0.001375
SAV1-115.1	0.003	0.00514286	0.00483333	0.012375	-0.006125	0.002375	2.16586	0.00571429	0.00771429	0.000714286	-0.00271429	-0.003	0.000375
SAV1-26.1	0.119	0.0471429	0.00583333	0.109375	0.106875	0.006375	1.32086	0.0697143	0.0137143	0.118714	0.0542857	-0.002	0.003375
SAV1-193.1	2.449	2.18514	0.0278333	1.98037	2.66787	0.018375	2.27786	2.69471	0.0197143	2.53171	2.84929	0.005	0.417375
SAV1-120.1	3.409	0.0171429	1.39083	3.52438	-0.007125	0.891375	3.28286	-0.000285714	0.130714	3.59971	0.0152857	0.307	2.94937
SAV1-71.1	0.004	0.00314286	0.00383333	0.007375	0.002875	-0.001625	-0.0151429	0.00471429	-0.00928571	0.0167143	0.00428571	0.014	0.003375
SAV1-84.1	0.049	0.00514286	0.00483333	0.038375	-0.000125	-0.000625	3.43286	0.0147143	-0.00228571	0.0177143	0.00128571	0	0.008375
SAV1-123.1	2.856	0.0121429	0.00283333	2.29338	-0.001125	0.001375	0.511857	0.00871429	0.00471429	1.40771	0.00228571	0.001	0.034375
SAV1-187.1	3.558	0.136143	0.0198333	3.44738	2.89387	0.006375	2.95786	0.987714	0.0117143	3.68171	1.31029	0.004	2.60637
SAV1-66.1	0.002	0.00114286	0.00283333	0.002375	-0.008125	0.002375	0.0138571	-0.000285714	-0.0112857	0.00171429	0.000285714	-0.004	0.012375
SAV1-118.1	0.003	0.00214286	-0.00416667	0.005375	-0.008125	-0.001625	0.128857	-0.00328571	0.00771429	0.00271429	-0.00171429	0.004	0.003375
SAV1-127.1	2.353	0.00314286	2.77783	2.62938	-0.007125	1.98737	2.53886	-0.00228571	0.757714	2.01971	0.00128571	2.466	3.24837
SAV1-55.1	3.52162	0.912714	0.019875	3.335	3.37675	0.013625	3.05457	3.60971	0.0732857	3.60414	2.616	0.00342857	0.718375
SAV1-125.1	0.018625	0.0367143	0.007875	0.014	-0.00125	0.003625	0.0495714	-0.0252857	0.102286	0.00814286	0.014	-0.00357143	0.002375
SAV1-155.1	1.64362	0.328714	0.007875	1.113	0.55175	0.005625	0.670571	0.0377143	0.0212857	0.0411429	0.008	-0.00757143	0.048375
SAV1-99.1	0.018625	0.0117143	0.015875	0.007	-0.00525	0.001625	0.0175714	-0.0272857	0.0262857	0.00714286	0.024	-0.0105714	0.000375
SAV1-78.1	2.80963	0.0137143	0.004875	1.136	-0.00625	0.000625	0.532571	-0.0272857	0.0232857	0.585143	0.003	-0.0115714	0.093375
SAV1-173.1	0.007625	0.0197143	0.011875	0.026	0.00375	0.009625	0.0615714	-0.0252857	0.0742857	0.0641429	0.017	-0.00557143	0.013375
SAV1-202.1	0.294625	0.0277143	0.006875	0.241	0.20175	0.001625	0.113571	-0.0112857	-0.00171429	0.158143	0.00685714	-0.00757143	0.012375
SAV1-76.1	0.590625	0.121714	0.009875	3.542	3.03675	0.004625	3.02957	0.716714	0.0382857	0.0161429	0.00785714	0.00242857	0.009375
SAV1-142.1	3.54663	0.0777143	0.018875	2.689	0.00775	0.014625	2.17157	-0.0242857	0.0622857	2.50314	0.0158571	-0.000571429	0.519375
SAV1-47.1	3.15663	0.0327143	0.008875	1.546	0.03275	0.009625	1.23457	-0.0242857	0.0592857	0.531143	0.00685714	-0.00457143	0.030375
SAV1-12.2	3.55863	3.00271	0.054875	3.371	3.11875	0.048625	2.60657	2.40271	0.0752857	3.64814	3.40186	0.0414286	1.39338
SAV1-82.1	0.069625	0.0217143	0.002875	0.042	0.03875	0.000625	0.00257143	-0.0102857	0.0322857	0.0421429	0.0168571	0.0324286	0.001375
SAV1-74.1	0.056625	0.0507143	0.039875	3.546	0.00275	0.448625	0.0365714	-0.0322857	0.00128571	0.0241429	0.00585714	-0.0115714	0.007375
SAV1-3.1	3.0145	0.011125	0.00725	2.16063	-0.009125	0.0055	0.868	-0.032625	0.002875	0.140143	0.00785714	-0.00557143	0.030875
SAV1-46.1	2.6925	0.003125	0.00625	1.87763	-0.015125	0.0015	0.695	-0.028625	0.032875	1.82125	2.99463	0.002625	0.000875
SAV1-167.1	0.3675	0.006125	0.00125	0.166625	-0.009125	0.0025	-0.007	-0.029625	0.009875	0.17625	0.003625	0.001625	0.002875
SAV1-139.1	0.1455	0.002125	0.00425	0.053625	-0.011125	0.0005	-0.043	-0.029625	0.031875	0.02525	0.002625	0.001625	0.008875
SAV1-160.1	0.0275	-0.000875	-0.00375	0.017625	-0.018125	-0.0005	-0.029	-0.033625	0.043875	0.00525	0.002625	-0.001375	0.001875
SAV1-177.1	0.0015	-0.001875	-0.00675	0.004625	-0.019125	-0.0005	-0.078	-0.037625	0.012875	-0.00675	0.003625	-0.002375	-0.001125
SAV1-58.1	3.7055	2.10312	0.03625	3.68263	3.03087	0.0365	3.489	0.857375	0.039875	0.17825	0.160625	0.036625	0.109875
SAV1-4.1	0.0405	0.012125	0.02325	0.070625	-0.005125	0.0125	0.1085	-0.028625	0.025875	0.00325	0.021625	0.035625	0.017875
SAV1-161.1	0.0035	0.006125	0.00125	0.005625	-0.008125	0.0015	-0.0175	-0.030625	0.030875	-0.01175	0.003625	-0.000375	0.000875
SAV1-188.1	3.2925	1.58213	0.02625	2.99363	1.06288	0.0275	2.7855	0.292375	0.051875	3.52125	0.619625	0.015625	1.71687
SAV1-203.1	2.2665	0.015125	0.00825	1.38763	0.004875	0.0055	1.2175	-0.020625	0.033875	2.08225	0.011625	0.007625	0.011875
SAV1-2.2	2.6725	0.060125	0.05825	1.69663	0.061875	0.0455	0.6225	-0.005625	0.042875	1.51625	0.039625	0.023625	0.057875
SAV1-4.2	0.0305	0.000125	0.00625	0.047625	-0.017125	0.0085	-0.0325	-0.030625	0.029875	-0.00775	0.004625	0.002625	0.001875
SAV1-11.1	3.3015	0.007125	0.00225	2.58363	-0.005125	0.0045	1.2105	-0.033625	0.038875	2.90525	0.011625	-0.000375	0.094875
SAV1-105.1	3.6435	2.95112	0.00725	3.63463	2.92887	0.0105	3.4565	1.25338	0.004875	3.48125	0.333625	0.009625	0.583875
SAV1-136.1	3.2655	-0.001875	-0.00475	3.17063	-0.015125	-0.0015	3.2035	-0.031625	0.012875	3.56125	0.001625	-0.002375	3.72687
SAV1-148.1	0.0185	0.003125	0.02525	0.144625	-0.008125	0.0175	0.0155	-0.030625	0.060875	0.00525	0.006625	0.000625	0.091875
SAV1-91.1	3.5275	1.61013	0.00225	3.38963	3.02587	0.0035	3.2875	1.52038	0.038875	3.33125	0.396625	0.004625	0.496875
SAV1-100.1	0.0765	0.004125	-0.00375	0.034625	-0.006125	0.0015	0.0005	-0.020625	0.029875	0.05325	0.003625	-0.004375	0.014875
SAV1-27.1	0.1355	0.046125	-0.00075	0.105625	0.052875	0.0015	0.1225	0.001375	0.107875	0.09225	0.045625	-0.001375	0.003875
SAV1-60.1	0.0185	0.001125	-0.00075	0.665625	-0.012125	0.0015	0.0055	-0.036625	0.021875	-0.00675	0.001625	-0.002375	0.000875
SAV1-72.1	0.8755	0.007125	0.07025	3.27263	-0.006125	0.3225	0.6855	-0.034625	0.069875	1.91025	0.015625	0.052625	0.053875
SAV1-97.1	0.0045	0.007125	0.01225	0.012625	-0.005125	0.0075	0.074	-0.020625	0.044875	-0.01075	0.015625	0.014625	0.002875
SAV1-10.2	0.0865	0.008125	0.07325	0.104625	0.001875	0.0535	0.158	-0.027625	0.143875	0.08525	0.005625	0.050625	0.114875
SAV1-15.2	2.9985	0.003125	0.01325	2.35663	-0.007125	0.0025	1.203	-0.026625	0.012875	2.62325	0.002625	0.000625	0.095875
SAV1-147.1	0.0355	0.017125	0.08725	0.463625	-0.014125	0.2435	0.61	-0.026625	0.132875	0.29425	0.002625	0.036625	0.991875
SAV1-65.1	3.4075	0.068125	-0.00075	3.27163	0.141875	0.0025	3.234	0.056375	0.052875	3.60825	0.484625	-0.003375	0.442875
SAV1-79.1	2.7495	0.822125	-0.00275	2.75762	1.00188	0.0005	2.558	0.321375	0.012875	3.25925	1.38662	-0.005375	0.075875
SAV1-64.1	0.1045	0.025125	-0.00575	0.309625	0.077875	-0.0025	0.159	-0.022625	0.004875	0.00625	0.024625	0.012625	0.013875
SAV1-16.1	3.4895	0.012125	2.39125	3.51363	-0.001125	2.1845	3.5745	-0.030625	0.690875	3.62125	0.015625	2.78163	3.88888
SAV1-201.1	1.1775	0.018125	0.90025	2.28363	0.017875	0.1875	2.9975	-0.022625	0.226875	2.91225	0.018625	0.054625	2.76187
SAV1-119.1	2.7865	0.009125	-0.00075	2.07763	-0.006125	0.0025	1.0905	-0.025625	0.010875	1.84125	0.003625	0.000625	0.104875
SAV1-146.1	0.6475	0.005125	0.00225	0.145625	-0.008125	0.0015	0.0905	-0.024625	0.030875	0.15125	0.005625	0.000625	0.026875
SAV1-21.1	0.0345	-0.001875	-0.00475	0.026625	-0.017125	-0.0015	-0.0655	-0.032625	0.009875	-0.00475	0.002625	0.002625	0.000875
SAV1-48.1	2.8065	0.003125	-0.00075	0.828625	-0.012125	0.0035	0.4515	-0.035625	0.003875	1.68025	0.008625	-0.000375	0.005875
SAV1-51.1	0.0405	0.015125	0.00325	0.037625	0.024875	0.0025	-0.0105	-0.018	-0.010125	0.06325	0.043625	0.010625	0.003875
SAV1-25.1	0.0285	0.019125	-0.00075	0.036625	0.013875	0.0015	-0.0345	-0.026	0.004875	0.00625	0.006625	-0.000375	0.004875
SAV1-189.1	0.2515	0.022125	0.01225	0.134625	0.014875	0.0135	0.0185	-0.02	0.015875	0.12925	0.013625	0.006625	0.039875
SAV1-168.1	1.1525	0.489125	0.00325	1.28363	0.807875	0.0025	0.8235	0.374	0.013875	1.14025	0.272625	0.002625	0.113875
SAV1-152.1	3.4195	0.009125	0.00325	2.70962	-0.004125	0.0055	2.0825	-0.03	0.021875	3.01525	0.019625	0.000625	0.276875
SAV1-124.1	2.3375	0.004125	0.00025	0.837625	-0.016125	0.0035	0.2255	-0.027	0.039875	0.97025	0.009625	-0.001375	0.027875
SAV1-14.1	3.7185	0.042125	0.03325	3.67762	0.031875	0.0305	3.1405	-0.008	0.028875	3.86425	0.091625	0.060625	2.82888
SAV1-35.1	3.4295	0.012125	0.00725	3.01662	0.004875	0.0075	2.0755	-0.026625	0.018875	3.23025	0.010625	0.003625	0.317875
SAV1-159.1	3.4605	0.048125	0.00625	3.30262	0.160875	0.0065	2.6135	0.326375	0.020875	3.08625	0.041625	0.005625	0.003875
SAV1-137.1	2.3835	0.006125	2.90925	3.14363	-0.010125	2.2275	3.3515	-0.030625	3.13187	3.32925	0.008625	3.47562	3.71787
SAV1-1.3	3.0925	0.010125	0.00625	1.18663	-0.003125	0.0045	0.6785	-0.031625	0.024875	2.37925	0.005625	0.001625	0.018875
SAV1-145.1	0.0035	0.009125	0.00325	0.006625	-0.005125	0.0035	0.0525	-0.030625	0.046875	-0.00575	0.012625	0.008625	0.019875
SAV1-175.1	0.3295	0.015125	0.00925	0.124625	0.315875	0.0105	0.0885	0.110375	0.015875	0.52825	0.053625	0.010625	0.047875
SAV1-96.1	0.1075	0.011125	0.01625	3.45463	0.003875	1.0405	0.0275	-0.028625	0.059875	0.46625	0.009625	0.007625	0.002875
SAV1-190.1	0.1755	0.037125	0.01025	3.24363	1.71288	0.0105	1.7775	0.112375	0.022875	-0.00175	0.022625	0.010625	0.007875
SAV1-95.1	0.0645	0.008125	0.00425	0.057625	-0.001125	0.0045	0.1225	-0.029625	0.070875	0.05025	0.006625	0.001625	0.006875
SAV1-183.1	0.2695	0.037125	0.01825	0.138625	0.025875	0.0195	0.1395	-0.017625	0.057875	0.22625	0.027625	0.015625	0.019875
SAV1-30.1	0.0575	0.010125	0.00225	0.021625	-0.001125	0.0015	-0.0545	-0.031625	-0.007125	0.00325	0.016625	0.005625	0.005875
SAV1-52.1	0.0715	0.018125	-0.00075	0.153625	0.070875	0.0025	0.0465	-0.021625	-0.004125	0.03525	0.006625	-0.000375	0.001875
SAV1-45.1	3.0025	0.010125	0.00425	0.864625	0.003875	0.0045	0.4685	-0.032625	0.014875	2.07925	0.009625	0.001625	0.027875
SAV1-63.1	3.2035	0.119125	-0.00275	3.02963	1.04388	0.0025	2.7755	0.321375	0.025875	3.51125	1.47062	-0.001375	2.11287
SAV1-102.1	0.2465	0.013125	0.53425	3.18263	0.000875	0.3065	-0.0015	-0.032625	0.007875	1.66725	0.015625	0.056625	3.74887
SAV1-53.1	0.0885	0.018125	0.00925	0.091625	0.036875	0.0085	0.1755	-0.030625	0.016875	0.98425	0.027625	0.008625	0.004875
SAV1-19.1	0.9915	0.006125	-0.00075	0.266625	0.005875	0.0025	-0.0045	-0.035625	0.014875	0.32825	0.016625	0.004625	0.006875
SAV1-113.1	0.1085	0.007125	0.15025	0.064625	0.000875	0.0825	0.0875	-0.033625	0.065875	0.03825	0.010625	0.272625	0.022875
SAV1-49.1	0.0015	0.003125	0.00125	0.011625	-0.006125	0.0035	0.0885	-0.035625	0.066875	-0.01275	0.008625	0.002625	0.002875
SAV1-56.1	3.3925	0.053125	0.04725	2.70363	0.049875	0.0395	1.0015	-0.020625	0.008875	3.12725	0.051625	0.032625	0.234875
