# Supplementary material for: Primary exposure to SARS-CoV-2 variants elicits convergent epitope specificities, immunoglobulin V gene usage and public B cell clones
Source: Nat Commun. 2022 Dec 14;13:7733. doi: 10.1038/s41467-022-35456-2 (PMC9748393; doi:10.1038/s41467-022-35456-2)
Supplement: Supplementary file 8 — Dataset 4 [file 41467_2022_35456_MOESM8_ESM.xlsx]

## Sheet: Supplementary Dataset 4
Supplementary Dataset 4: Complete RATP-Ig ELISA results for SAV3. Values are reported as absorbance at 450nm wavelength.
	WA1			Beta			Gamma			Delta			Omicron
mAb ID	S-2P	RBD	NTD	S-2P	RBD	NTD	S-2P	RBD	NTD	S-2P	RBD	NTD	S-2P
SAV3-37.1	0.015	0.002	0.26925	-0.0035	0.024375	0.001625	-0.019375	-0.036375	0.011375	0.000125	0.002625	-0.005	0.000375
SAV3-7.1	2.674	0.007	0.00325	3.1085	0.016375	0.003625	0.683625	-0.030375	0.016375	0.273125	0.003625	-0.013	0.018375
SAV3-1.4	3.483	0.02	0.00725	3.7355	0.021375	0.003625	2.00963	-0.015375	0.022375	1.40113	0.017625	-0.011	0.127375
SAV3-5.1	1.787	1.3	0.00025	2.0165	2.07838	0.002625	0.845625	0.116625	0.008375	1.17413	0.276625	-0.012	0.251375
SAV3-115.1	0.653	0.022	0.02325	0.4865	0.044375	0.019625	0.014625	-0.029375	0.042375	0.022125	0.017625	-0.007	0.008375
SAV3-30.1	1.916	0.17	3.54025	3.7105	0.205375	2.55262	1.98662	0.009625	1.45637	2.47412	0.053625	0.186	3.45138
SAV3-81.1	0.003	0.011	0.00525	-0.0015	0.019375	0.001625	0.004625	-0.031375	0.035375	0.010125	0.002625	0.002	0.003375
SAV3-3.2	0.141	0.013	0.01425	0.2125	0.018375	0.004625	0.054625	-0.026375	0.056375	0.021125	0.009625	-0.006	0.005375
SAV3-3.3	0.128	0.004	0.00025	0.1545	0.010375	-0.003375	0.083625	-0.017375	0.027375	0.043125	0.010625	-0.01	0.002375
SAV3-24.1	3.598	3.916	0.00625	3.8535	3.85838	0.011625	3.30863	2.35662	0.085375	3.51613	1.89563	0.249	0.688375
SAV3-10.2	3.49	0.011125	0.011625	3.6905	0.020625	-0.009875	2.62288	-0.0345	0.02075	1.79412	0.001	-0.004625	0.12425
SAV3-8.1	3.494	0.012125	0.005625	3.6305	0.013625	-0.009875	1.32987	-0.0355	0.05175	1.24212	0.003	-0.005625	0.11225
SAV3-3.4	0.434	0.065125	0.007625	0.3165	0.017625	-0.005875	0.121875	-0.0385	0.02575	0.048125	0.01	-0.004625	0.00225
SAV3-1.1	3.568	0.007125	0.008625	3.7985	0.016625	-0.005875	2.00188	-0.0375	0.01775	0.538125	0.005	0.003375	0.12625
SAV3-79.1	3.047	0.024125	0.764625	3.6395	0.026625	0.504125	0.429875	-0.0155	0.04175	0.980125	0.005	0.059375	0.00825
SAV3-57.1	0.006	0.007125	0.002625	0.0005	0.014625	-0.009875	0.018875	-0.0335	0.04775	0.000125	-0.001	-0.005625	0.00025
SAV3-28.1	-0.004	0.002125	0.000625	0.0005	0.002625	-0.016875	0.001875	-0.0425	0.01175	0.000125	0.002	-0.010625	-0.00075
SAV3-1.2	3.565	0.012125	0.006625	3.7925	0.020625	-0.009875	2.84587	-0.0435	0.01075	1.66912	0.002	0.000375	0.32025
SAV3-100.1	0.123	0.017125	0.038625	0.3465	0.012625	0.039125	0.188875	-0.0385	0.02075	0.226125	0	-0.005625	0.00125
SAV3-25.1	-0.003	0.007125	0.013625	-0.0005	0.014625	-0.012875	-0.008125	-0.0385	0.00675	-0.002875	-0.002	-0.002625	0.00025
SAV3-1.6	3.246	0.014125	0.009625	3.5405	0.004625	-0.006875	0.708875	-0.0415	-0.00425	0.481125	0.003	-0.008625	0.05325
SAV3-121.1	0.559	0.006125	0.002625	0.2355	0.011625	-0.010875	0.208875	-0.0315	0.03075	0.061125	-0.002	-0.006625	0.00525
SAV3-60.1	0.008	0.005125	0.029625	0.0265	0.003625	0.010125	0.030875	-0.0395	0.06575	0.001125	0.005	0.001375	0.00325
SAV3-18.1	3.618	0.012125	3.70562	3.8795	0.038625	3.30112	3.46888	-0.0365	1.88275	3.73513	0.021	3.17437	3.85625
SAV3-11.1	3.511	0.023125	0.011625	3.7565	0.061625	-0.004875	3.31288	-0.0315	0.04175	3.66913	0.005	-0.002625	0.00625
SAV3-16.1	0.002	0.018125	0.010625	0.0025	0.030625	-0.005875	0.003875	-0.0285	0.02875	0.001125	0.002	-0.003625	0.00425
SAV3-103.1	0.001	0.020125	0.010625	0.7595	0.019625	0.016125	0.001875	-0.0085	0.02475	0.003125	0.003	-0.004625	-0.00075
SAV3-77.1	3.079	0.017125	0.003625	3.6855	0.039625	-0.010875	3.14087	-0.0265	-0.01025	2.61213	0.01	-0.008625	0.00425
SAV3-73.1	1.169	0.023125	0.013625	0.2675	0.030625	-0.004875	0.372	-0.0325	0.06675	0.121125	0.007	-0.003625	0.00725
SAV3-39.1	3.734	0.019125	0.011625	3.8735	0.023625	0.000125	3.553	-0.0315	0.01975	3.86613	0.004	-0.004625	3.94925
SAV3-117.1	0.237	0.008125	0.005625	0.0135	0.043625	-0.005875	0.124	-0.0305	0.04675	0.042125	0.003	-0.003625	0.01525
SAV3-83.1	0.207	0.007125	0.449625	0.3215	0.016625	0.285125	0.097	-0.0345	0.09075	0.056125	-0.001	0.101375	0.11425
SAV3-72.1	0.001	0.015125	0.009625	0.0055	-0.006375	-0.009875	-0.049	-0.0225	0.00475	0.001125	-0.001	-0.003625	0.00325
SAV3-3.1	0.079	0.019125	0.014625	0.1285	0.033625	0.004125	0.027875	-0.0345	0.02475	0.008125	0.006	0.004375	0.00125
SAV3-22.1	0.004	0.016125	0.008625	0.0065	0.027625	0.001125	0.017875	-0.0335	0.02975	0.005125	0.001	-0.002625	0.00625
SAV3-69.1	0.02	0.017125	0.016625	0.0315	0.037625	0.013125	0.052875	-0.0305	0.05775	0.009125	0.005	0.029375	0.00225
SAV3-1.5	3.458	0.019125	0.011625	3.6165	0.078625	0.005125	3.02887	-0.0265	0.02575	2.55213	0.005	-0.003625	0.44825
SAV3-14.1	1.641	1.54513	0.001625	2.0355	1.75162	-0.004875	1.46588	0.5745	0.04075	2.16313	0.829	-0.001625	0.89125
SAV3-64.1	0.031	0.015125	0.009625	0.0385	-0.007375	-0.005875	-0.011125	-0.0395	0.00975	-0.001875	0.009	-0.007625	0.00225
SAV3-46.1	3.479	0.019125	0.016625	3.6705	0.077625	0.006125	2.37288	-0.0305	0.01375	1.19312	0.009	0.006375	0.19025
SAV3-10.1	3.136	0.019125	0.011625	3.3715	0.029625	0.024125	0.806875	-0.0375	0.02175	0.085125	0.002	-0.005625	0.02525
SAV3-19.1	3.556	0.615125	0.098625	3.7685	2.34462	0.078125	3.40888	0.1345	0.07575	3.92313	0.618	0.026375	2.98025
SAV3-17.1	0.001	0.021125	0.016625	0.0055	0.064625	0.002125	0.116875	-0.0305	0.09775	0.001125	0.005	0.000375	0.00225
SAV3-4.1	2.505	0.237125	0.008625	3.7035	3.78462	-0.006875	3.47487	1.6995	0.01675	1.45913	0.047	-0.002625	0.00225
SAV3-87.1	0.003	0.033125	0.029625	0.0205	0.048625	0.015125	-0.012125	-0.0265	0.006	0.015125	0.012	0.005375	0.00725
SAV3-96.1	0.113	0.011125	0.005625	1.2075	0.052625	-0.005875	0.051875	-0.0435	0.007	0.047125	0	-0.004625	0.01225
SAV3-20.1	0.001	0.018125	0.018625	0.0085	0.032625	0.019125	0.015875	-0.0355	0.034	0.003125	0.002	-0.004625	0.00025
SAV3-41.1	2.395	0.064125	0.046625	2.6615	0.176625	0.021125	0.732875	-0.0195	0.129	0.364125	0.034	0.016375	0.10425
SAV3-120.1	0.04	0.018125	0.014625	0.0405	0.023625	-0.003875	0.052875	-0.0405	0.035	0.148125	0.118	0.112375	0.00225
SAV3-1.3	3.441	0.009125	0.015625	3.6565	0.035625	0.010125	1.88388	-0.0385	0.00275	0.467125	0.001	-0.004625	0.09725
SAV3-6.1	0.003	0.012125	0.010625	0.0055	0.033625	-0.003875	-0.013125	-0.0415	-0.00125	0.006125	0.004	-0.002625	0.00025
SAV3-118.1	0.074	0.012125	0.013625	0.0835	0.038625	-0.011875	0.026875	-0.0435	0.02475	0.010125	0	-0.004625	0.00225
SAV3-109.1	0.006	0.019	0.01525	0.0095	0.033375	0.017625	-0.024375	-0.037375	0.035375	0.008125	0.001625	-0.013	0.005375
SAV3-54.1	1.824	0.011	1.72625	3.3025	0.020375	2.41562	1.65463	-0.032375	0.868375	2.15912	0.001625	0.41	2.77138
SAV3-21.1	3.404	0.016	1.61425	3.6605	0.019375	2.37962	1.08862	-0.033375	0.019375	0.409125	0.000625	-0.013	0.037375
SAV3-61.1	-0.001	0.014	0.01225	0.0015	0.016375	0.005625	-0.025375	-0.025375	-0.013625	0.000125	-0.003375	-0.022
SAV3-1.7	3.58563	0.01075	0.016125	3.83987	0.037625	-0.000875	3.23263	-0.041	0.01625	1.06737	0.00475	-0.014	0.321
SAV3-66.1	0.003625	0.00675	0.002125	0.031875	0.040625	0.057125	0.077625	-0.033	0.02625	0.051375	0.00675	-0.016	0.005
SAV3-1.10	3.41263	0.01475	0.008125	3.75487	0.025625	0.017125	2.47562	-0.036	0.01925	0.914375	0.00575	-0.016	0.124
SAV3-12.1	1.09362	0.00175	-0.002875	1.74188	-0.004375	-0.000875	0.276625	-0.044	-0.00575	0.007375	-0.00225	-0.029	-0.001
SAV3-124.1	-0.001375	0.00375	0.005125	-0.000125	0.037625	0.058125	0.022625	-0.039	0.017	0.002375	0.00175	-0.001	0.001
SAV3-32.1	3.30363	0.00475	0.003125	3.58287	0.032625	0.031125	3.25263	-0.033	0.024	3.43638	0.00175	-0.016	2.763
SAV3-82.1	0.402625	0.01275	0.008125	0.763875	0.051625	0.027125	0.977625	-0.028	0.087	0.060375	0.00475	-0.016	0.004
SAV3-74.1	-0.000375	0.00075	-0.001875	0.024875	0.024625	-0.000875	-0.018375	-0.038	0.025	0.016375	-0.00025	-0.024	0
SAV3-29.1	0.126625	0.11575	0.007125	0.164875	0.209625	0.043125	0.158625	0.04	0.017	0.149375	0.02875	-0.025	0.028
SAV3-89.1	3.47363	0.00475	0.029125	3.68287	0.057625	0.005125	2.69263	-0.028	0.01825	1.41637	0.00575	-0.015	0.105
SAV3-68.1	0.008625	0.00675	0.004125	0.000875	0.030625	0.002125	0.032625	-0.036	0.00925	0.054375	0.00175	-0.02	0.003
SAV3-91.1	0.043625	0.00775	0.000125	0.072875	0.063625	0.013125	0.038625	-0.037	0.01425	0.050375	-0.00025	-0.028	0
SAV3-49.1	0.936625	0.47375	-0.001875	1.58288	1.49863	-0.004875	0.896625	0.161	0.01025	0.665375	0.03975	-0.03	0.074
SAV3-62.1	0.075625	0.00275	-0.000875	0.127875	0.014625	0.005125	0.133625	-0.027	0.01825	0.070375	0.00375	-0.027	0.01
SAV3-116.1	0.092625	0.00275	0.023125	0.195875	0.014625	0.023125	-0.004375	-0.043	-0.00275	0.055375	0.00075	-0.035	0.073
SAV3-122.1	0.002625	0.00475	0.008125	0.018875	0.035625	0.001125	0.082625	-0.034	0.04825	-0.001625	0.00275	0.004	0.011
SAV3-59.1	0.652625	0.00575	0.533125	0.963875	0.022625	0.277125	0.464625	-0.025	0.07825	0.801375	0.00475	0.117	0.772
SAV3-94.1	0.108625	0.01275	0.008125	0.403875	0.034625	0.025125	0.246625	-0.028	0.09725	0.007375	0.00575	-0.022	0.004
SAV3-106.1	0.805625	0.00375	1.41712	1.14587	0.023625	0.946125	0.033625	-0.036	0.05425	0.006375	0.00075	0.017	0.01
SAV3-40.1	0.001625	0.00375	0.007125	0.000875	0.031625	-0.002875	0.008625	-0.029	0.01225	-0.001625	0.00175	-0.025	0.003
SAV3-36.1	3.50063	0.06975	3.19113	3.76587	0.098625	2.97313	3.38163	-0.013	1.41025	3.56938	0.03175	2.353	3.879
SAV3-88.1	0.025625	0.00375	0.003125	0.070875	0.056625	0.010125	0.043625	-0.032	0.01325	0.001375	-0.00025	-0.027	0.003
SAV3-35.1	2.20763	0.01175	0.012125	2.77787	0.032625	0.002125	1.06163	-0.019	0.00825	0.166375	0.00375	-0.025	0.02
SAV3-27.1	0.000625	0.01475	0.006125	0.111875	0.036625	0.006125	0.024625	-0.038	0.01925	0.024375	0.00375	-0.028	0.006
SAV3-9.1	2.50163	0.00175	-0.000875	3.26887	0.011625	-0.003875	0.717625	-0.043	-0.00575	0.061375	-0.00225	-0.037	0.023
SAV3-119.1	0.019625	0.01275	0.008125	0.037875	0.037625	0.010125	0.314625	-0.034	0.02625	0.141375	0.01175	0.023	0.017
SAV3-13.1	0.114625	0.00575	0.065125	0.260875	0.028625	0.050125	0.123625	-0.011	0.04925	0.171375	0.00375	-0.017	0.003
SAV3-84.1	0.002625	0.01075	0.008125	0.000875	0.037625	0.009125	0.054625	-0.023	0.04225	0.007375	0.00575	-0.016	0.021
SAV3-75.1	0.032625	0.00475	0.008125	0.063875	0.028625	0.004125	0.064625	0.011	0.04925	0.017375	0.00675	-0.023	0.004
SAV3-13.2	0.005625	0.00675	0.002125	0.011875	0.023625	0.002125	-0.047375	-0.041	0.00525	0.002375	-0.01325	-0.037	0.005
SAV3-111.1	3.40263	0.00575	0.006125	3.67988	0.032625	0.002125	2.64262	-0.039	0.00725	1.81638	0.00275	-0.022	0.252
SAV3-85.1	-0.000375	0.00375	0.004125	-0.000125	0.028625	0.000125	0.022625	-0.033	0.02425	-0.001625	0.00175	-0.024	0.001
SAV3-51.1	0.017625	0.01975	0.005125	0.023875	0.037625	0.018125	0.835625	0.128	0.02025	0.742375	0.28075	-0.022	0.127
SAV3-1.9	3.48563	0.01575	0.007125	3.73887	0.042625	0.016125	3.02462	0.126	0.03725	1.91538	0.14975	-0.029	0.422
SAV3-56.1	1.45162	0.01375	0.008125	2.25487	0.033625	0.005125	0.127625	-0.034	0.01725	0.077375	0.00675	-0.029	0.024
SAV3-78.1	-0.000375	0.00375	0.000125	-0.000125	0.010625	0.006125	-0.020375	-0.043	0.00125	-0.003625	-0.00325	-0.04	-0.002
SAV3-55.1	0.115625	0.00575	0.004125	0.288875	0.039625	0.008125	1.95463	-0.036	-0.00575	1.34737	0.00875	0.058	0.117
SAV3-11.2	0.848625	0.00775	0.002125	0.946875	0.031625	0.007125	0.884625	-0.034	0.00625	0.096375	0.00375	-0.026	0.001
SAV3-90.1	0.412625	0.40275	0.002125	0.551875	0.509625	0.000125	0.302625	0.046	0.00325	0.430375	0.07575	-0.024	0.222
SAV3-108.1	0.029625	0.00075	0.087125	0.047875	0.027625	0.055125	0.005625	-0.035	0.00925	-0.003625	0.00075	-0.027	0.004
SAV3-4.2	3.64563	3.81775	0.004125	3.78987	3.66562	0.057125	3.55762	3.162	0.08025	3.68538	3.12675	0.025	3.294
SAV3-43.1	3.32463	2.75775	0.001125	3.67588	2.95863	0.006125	3.42263	1.5	0.02725	2.75838	1.12975	-0.026	0.898
SAV3-1.11	3.53863	0.01675	0.009125	3.77087	0.037625	0.017125	2.72562	-0.031	0.01825	1.30438	0.00775	-0.028	0.14
SAV3-1.8	3.62663	0.01375	0.038125	3.80787	0.044625	0.024125	3.11163	-0.036	-0.00275	1.39338	0.00375	0.046	0.431
SAV3-26.1	0.000625	0.00875	0.004125	0.002875	0.035625	0.002125	0.070625	-0.015	0.00825	0.097375	0.00875	-0.015	0.021
SAV3-86.1	3.75963	1.80075	0.011125	3.91487	3.81462	0.026125	3.67963	2.74	0.01225	3.73938	2.98775	-0.014	3.6
SAV3-31.1	0.023625	0.06875	0.083125	3.54287	0.085625	0.894125	0.083625	-0.025	0.05325	1.35737	0.02975	0.004	0.023
SAV3-6.2	0.007625	0.00975	0.002125	0.048875	0.037625	-0.000875	-0.030375	-0.039	-0.01075	0.004375	0.00675	-0.016	0.012
SAV3-110.1	1.14762	0.18275	0.007125	1.04888	3.39562	0.030125	0.628625	1.924	0.00125	0.504375	0.34975	0.034	0.155
SAV3-4.3	3.50863	3.61475	0.000125	3.78287	3.59063	0.027125	3.56162	2.091	0.03825	3.56438	2.36275	-0.016	2.16
