# Supplementary material for: Primary exposure to SARS-CoV-2 variants elicits convergent epitope specificities, immunoglobulin V gene usage and public B cell clones
Source: Nat Commun. 2022 Dec 14;13:7733. doi: 10.1038/s41467-022-35456-2 (PMC9748393; doi:10.1038/s41467-022-35456-2)
Supplement: Supplementary file 9 — Dataset 5 [file 41467_2022_35456_MOESM9_ESM.xlsx]

## Sheet: Supplementary Dataset 5
Supplementary Dataset 5: Complete RATP-Ig ELISA results for A49. Values are reported as absorbance at 450nm wavelength.
	WA1			Beta			Gamma			Delta			Omicron
mAb ID	S-2P	RBD	NTD	S-2P	RBD	NTD	S-2P	RBD	NTD	S-2P	RBD	NTD	S-2P
A49-35.1	3.51675	0.000857143	-0.00325	0.007875	-0.048125	0.009375	0.010625	-0.034375	0.005375	-0.00425	0.0075	-0.0215	0.0442857
A49-56.1	0.61275	0.115857	0.08075	0.236875	0.597875	0.099375	1.05962	0.091625	0.093375	0.78375	0.2695	0.0795	0.0122857
A49-7.1	0.45875	0.0568571	0.27775	1.67888	0.086875	0.237375	2.55763	-0.029375	0.048375	2.56075	0.0915	0.0805	1.66529
A49-33.1	3.56375	0.916857	0.01475	3.09087	2.66987	0.016375	3.41263	0.519625	0.011375	3.69175	1.9535	0.0135	1.11529
A49-69.1	3.32475	0.198857	2.65975	3.58187	0.289875	2.96837	3.27163	-0.024375	1.12038	3.71175	0.3225	2.7125	3.86429
A49-1.3	0.19275	0.0588571	0.04775	0.216875	0.080875	0.078375	1.12062	-0.024375	0.028375	0.24775	0.0925	0.0545	0.0822857
A49-62.1	0.00875	-0.00214286	-0.00025	-0.003125	-0.031125	0.001375	-0.052375	-0.043375	-0.025625	-0.00925	-0.0045	-0.0145	-0.000714286
A49-10.1	0.10275	0.0878571	0.07075	0.076875	0.079875	0.086375	0.921625	-0.031375	0.018375	0.10075	0.1235	0.0515	0.00528571
A49-5.1	2.84975	0.886857	-0.00025	2.32587	1.85088	0.012375	1.37762	0.342625	0.021375	2.99075	1.7785	-0.0005	0.498286
A49-5.2	0.00475	-0.00114286	0.00475	0.001875	0.014875	0.002375	-0.012375	-0.038375	0.001375	0.00275	0.0025	-0.0075	0.000285714
A49-15.1	0.00475	-0.00214286	0.00375	-0.002125	0.006875	-0.001625	0.012625	-0.042375	-0.015625	-0.01125	-0.0015	-0.0075	0.000285714
A49-36.1	0.00475	0.0118571	-0.00325	0.008875	-0.008125	0.005375	-0.040375	-0.039375	0.004375	-0.00925	0.0025	-0.0065	-0.000714286
A49-4.1	1.80375	1.63286	1.57675	1.52687	2.06087	1.80238	0.770625	0.015625	0.037375	1.75575	2.1245	1.5215	0.144286
A49-19.1	0.0035	-0.00214286	-0.00166667	0.00125	-0.065625	0.002625	-0.0411429	-0.0301429	-0.012	0.00075	0.00733333	-0.011	-0.0095
A49-72.1	3.6275	0.642857	0.0873333	3.56425	1.36837	0.071625	3.58786	0.625857	0.063	3.70075	3.01833	0.098	3.5965
A49-63.1	0.0205	-0.000142857	0.271333	0.00525	-0.045625	0.002625	3.19486	0.00885714	1.574	0.02375	1.14133	-0.017	0.0115
A49-1.2	0.4115	0.0878571	0.0723333	0.43525	0.027375	0.069625	3.21986	-0.0141429	0.04	1.15675	0.137333	0.073	0.5795
A49-3.2	0.0355	0.0158571	0.0163333	0.04925	-0.040625	0.008625	2.01486	-0.0281429	0.051	0.19475	1.34233	-0.006	0.0345
A49-13.1	0.0585	0.0108571	0.0193333	0.01625	-0.066625	0.001625	0.400857	-0.0361429	0.03	0.00975	0.0173333	-0.017	0.0035
A49-77.1	0.0645	0.101857	0.0813333	0.08725	0.051375	0.065625	0.280857	-0.0191429	0.033	0.10475	0.130333	0.08	-0.0015
A49-14.1	0.0035	0.00785714	0.428333	0.01025	-0.046625	0.004625	2.84086	-0.0271429	1.304	0.01475	0.0273333	-0.004	-0.0015
A49-18.1	1.2335	0.0728571	0.00433333	0.56125	0.174375	0.008625	0.849857	0.00285714	0.006	1.20975	0.108333	-0.008	0.1445
A49-16.1	0.0355	0.0208571	0.287333	0.08725	-0.043625	0.087625	0.291857	-0.0251429	0.245	0.37975	0.0363333	0.127	0.1985
A49-70.1	1.8055	0.413857	0.229333	0.88225	0.431375	0.212625	3.40486	0.293857	0.064	2.79275	2.75833	0.201	1.1925
A49-9.1	0.8775	1.07986	0.977333	1.13225	0.952375	0.780625	2.88586	0.0728571	0.18	1.67675	1.42433	0.748	0.2905
A49-92.1	0.0045	-0.00314286	-0.000666667	0.00125	-0.054625	-0.000375	-0.0781429	-0.0271429	-0.017	0.00175	0.0183333	-0.009	0.0035
A49-1.1	0.1435	0.0488571	0.0633333	0.20225	0.014375	0.034625	2.58086	-0.0201429	0.046	0.49175	0.0963333	0.056	0.1745
A49-31.1	0.4185	0.471857	0.393333	0.52925	0.456375	0.280625	2.62186	0.0458571	0.064	1.09475	1.15033	0.288	0.1455
A49-22.1	0.0215	0.0458571	0.0383333	0.03325	-0.007625	0.035625	0.0528571	-0.0211429	0.045	0.04175	1.01433	0.044	-0.0065
A49-75.1	0.0685	0.00485714	0.00833333	0.29025	0.257375	0.006625	2.78286	-0.00714286	-0.007	0.09775	0.0193333	-0.017	0.0015
A49-6.1	0.2105	0.216857	0.208333	0.17425	0.171375	0.193625	-0.0201429	0.0318571	0.038	0.21675	0.303333	0.203	0.0345
A49-37.1	0.2285	0.204857	0.668333	1.17925	0.139375	0.285625	0.325857	0.00385714	0.179	1.22775	0.247333	0.223	0.9935
A49-26.1	0.0195	0.0358571	0.0243333	0.02725	-0.018625	0.024625	0.124857	-0.0241429	0.021	0.07675	0.0483333	0.011	-0.0045
A49-50.1	0.0165	0.00685714	0.0163333	0.00925	-0.039625	0.008625	0.121857	-0.0291429	0.049	0.02675	0.0213333	0.002	-0.0065
A49-38.1	0.3205	0.0158571	0.0173333	0.05025	-0.014625	0.007625	0.780857	-0.0171429	0.022	0.47375	2.14733	0.006	-0.0005
A49-47.1	0.3015	0.675857	0.443333	0.42025	0.477375	0.447625	0.357857	0.0148571	0.065	0.43575	0.618333	0.4	0.0135
A49-34.1	0.0025	0.00385714	0.0123333	0.00425	-0.059625	0.003625	-0.0251429	-0.0341429	0.007	0.00375	0.0633333	-0.014	-0.0095
A49-87.1	1.2855	1.05786	1.04133	1.07825	1.19137	0.989625	2.722	0.535857	0.198	1.11675	1.68033	0.955	0.5515
A49-71.1	0.0715	0.136857	0.188333	0.08825	0.092375	0.072625	3.479	0.000857143	0.354	0.18775	0.175333	0.099	-0.0035
A49-91.1	0.0295	0.00285714	0.00333333	0.01625	-0.036625	0.005625	0.171	-0.0201429	0.027	0.07075	0.0213333	-0.012	-0.0035
A49-8.1	0.8085	0.0298571	0.00733333	0.69325	0.405375	0.002625	-0.016	-0.0281429	0.006	2.43975	0.278333	-0.01	-0.0105
A49-84.1	2.3235	0.0518571	0.0513333	1.87425	0.001375	0.036625	2.931	-0.0231429	0.101	3.00775	0.0753333	0.034	2.5395
A49-3.1	0.0215	0.00385714	0.00433333	0.02225	-0.046625	0.003625	0.78	-0.0271429	0.026	0.08975	2.00733	-0.015	-0.0075
A49-44.1	0.0435	0.0938571	0.0713333	0.07125	0.021375	0.060625	0.004	-0.0281429	0.012	0.06675	0.110333	0.048	-0.0065
A49-74.1	2.2715	1.50486	0.377333	2.06125	2.63738	0.199625	3.50586	3.02586	0.141	3.35975	3.23733	0.306	2.8155
A49-66.1	0.0115	0.0108571	0.00433333	0.01925	-0.044625	0.004625	0.173857	-0.0251429	0.007	0.02075	0.0273333	0.008	-0.0075
A49-46.1	2.8935	0.272857	0.190333	1.75825	0.415375	0.152625	3.40986	0.0148571	0.044	3.42675	0.423333	0.149	0.7045
A49-67.1	0.0295	0.0358571	0.0443333	0.05625	0.001375	0.038625	0.175857	-0.0191429	0.126	0.10075	0.0793333	0.062	0.0205
A49-2.1	0.2345	0.0138571	0.555333	1.59825	-0.038625	0.551625	0.0958571	-0.0311429	0.151	2.36775	0.0323333	0.257	0.0075
A49-55.1	3.5905	0.318857	3.87933	3.46325	0.278375	3.88762	3.52486	0.0208571	3.633	3.73175	0.416333	3.82	3.8905
A49-25.1	0.0055	0.00485714	-0.000666667	0.00925	-0.057625	0.008625	-0.0181429	-0.0151429	-0.013	0.00775	0.0323333	-0.005	-0.0095
A49-49.1	0.0245	0.0428571	0.0373333	0.03925	-0.013625	0.027625	0.899857	-0.0231429	0.015	0.05375	0.0693333	0.03	-0.0025
A49-76.1	-0.0025	0.00685714	0.00333333	0.00725	-0.055625	0.002625	0.0378571	-0.0281429	0.085	0.01875	0.0173333	0.01	-0.0055
A49-58.1	0.1035	0.0238571	0.286333	0.95525	-0.031625	0.511625	0.680857	-0.0241429	1.443	1.30475	0.0373333	0.705	2.1555
A49-51.1	2.8615	0.340857	0.0623333	1.13525	2.56438	0.061625	3.28886	2.27786	0.067	3.28875	0.711333	0.05	0.4485
A49-45.1	1.3465	0.139857	0.108333	0.77325	0.128375	0.086625	3.52186	0.0118571	0.013	2.56675	0.186333	0.105	2.4595
A49-48.1	0.1185	0.121857	0.100333	0.14725	0.055375	0.102625	1.08886	-0.0241429	0.036	0.16575	0.181333	0.074	0.1185
A49-79.1	0.1125	0.00385714	1.02433	0.53425	-0.062625	0.295625	-0.00714286	-0.0281429	0.034	1.27975	0.0133333	0.985	0.0335
A49-20.1	0.0015	0.0118571	0.0183333	0.01125	-0.052625	0.014625	0.0638571	-0.0331429	0.011	0.02975	0.0263333	0.03	-0.0085
A49-42.1	3.6275	1.28986	0.263333	3.16425	3.55438	0.258625	3.58986	3.69686	0.111	3.75775	2.66333	0.238	3.4795
A49-78.1	0.0235	0.0578571	0.0313333	0.04725	-0.004625	0.047625	0.0518571	-0.0271429	0.035	0.03775	0.0693333	0.024	-0.0065
A49-39.1	0.0095	0.0198571	0.0183333	0.02225	-0.040625	0.017625	-0.0141429	-0.0331429	0.006	0.02475	0.0453333	0.003	-0.0075
A49-83.1	-0.0015	-0.00314286	0.00233333	0.00525	-0.065625	-0.000375	-0.0541429	-0.0321429	-0.007	0.00475	0.00533333	-0.019	-0.0085
A49-88.1	0.2375	0.302857	0.173333	0.22125	0.281375	0.167625	0.209857	0.136857	0.088	0.29075	0.400333	0.144	0.0245
A49-89.1	0.1035	0.133857	0.0753333	0.40425	0.192375	0.083625	0.561857	0.168857	0.009	0.17375	0.226333	0.061	-0.0015
A49-89.1	0.0725	0.0878571	0.0993333	0.08925	0.061375	0.104625	0.133857	-0.0261429	0.033	0.09175	0.182333	0.055	0.0005
A49-90.1	0.0775	0.0188571	0.270333	0.13025	-0.050625	0.089625	0.269857	-0.0341429	0.355	0.50575	0.0423333	0.059	0.2925
A49-12.1	0.0785	0.120857	0.0993333	0.08825	0.058375	0.090625	0.920857	-0.0301429	0.012	0.09875	0.139333	0.088	0.0205
A49-1.4	0.0285	0.130857	0.0583333	0.05525	0.015375	0.063625	0.802857	-0.0351429	0.03	0.08975	0.0933333	0.031	0.0675
A49-2.2	0.783875	0.02175	0.699875	1.79063	0.017375	0.465625	0.932875	-0.08775	0.865875	2.55112	0.049375	1.55262	0.004875
A49-82.1	1.58587	0.03775	0.030875	1.47562	0.040375	0.018625	0.142875	-0.08975	0.034875	3.35613	0.169375	0.010625	0.003875
A49-52.1	0.057875	0.04675	0.049875	0.049625	0.034375	0.031625	-0.006125	-0.08375	0.016875	0.061125	0.079375	0.022625	0.008875
A49-53.1	0.005875	0.00075	-0.001125	0.004625	-0.025625	0.002625	-0.063125	-0.09375	0.011875	0.006125	0.009375	-0.019375	0.002875
A49-85.1	3.58287	3.29275	0.035875	3.41162	3.76938	0.024625	3.29688	3.79925	0.052875	3.68213	3.81438	0.026625	0.897875
A49-81.1	0.102875	0.00075	0.814875	0.251625	-0.005625	0.104625	0.376875	-0.06775	0.272875	0.629125	0.015375	0.976625	0.341875
A49-68.1	0.191875	0.00675	0.189875	0.921625	-0.008625	0.158625	0.308875	-0.08775	0.226875	1.70513	0.028375	1.02163	0.173875
A49-43.1	2.73987	0.08675	2.79387	3.35162	0.139375	1.24362	3.54987	-0.07175	1.32688	3.63313	0.175375	1.15963	3.82488
A49-4.2	1.48687	1.07875	1.31288	2.26562	1.38237	0.755625	1.78287	0.14425	0.095875	2.26213	1.47637	1.05763	0.196875
A49-57.1	0.019875	0.01075	0.011875	0.036625	0.013375	0.017625	-0.029125	-0.08875	0.047875	0.047125	0.032375	0.036625	0.044875
A49-32.1	0.002875	-0.00225	0.006875	0.006625	-0.008625	0.000625	-0.086125	-0.08175	0.006875	-0.001875	0.003375	-0.008375	0.002875
A49-60.1	0.035875	0.00275	0.001875	0.009625	-0.008625	0.008625	-0.019125	-0.08375	0.024875	0.021125	0.021375	-0.005375	0.002875
A49-27.1	0.867875	0.11575	0.001875	2.66063	2.15637	0.006625	1.951	1.18825	0.016875	0.006125	0.011375	-0.002375	0.139875
A49-1.6	0.303875	0.05975	0.070875	0.945625	0.079375	0.026625	1.335	-0.04775	0.033875	1.14512	0.107375	0.053625	0.075875
A49-59.1	0.112875	0.00075	0.000875	0.205625	-0.002625	0.060625	0.366	-0.08375	0.007875	0.319125	0.012375	-0.010375	0.004875
A49-64.1	0.014875	0.00675	0.009875	0.014625	0.021375	0.006625	-0.057125	-0.084	0.027875	0.018125	0.024375	0.005625	0.003875
A49-40.1	3.62487	2.02175	0.098875	3.15462	2.79638	0.046625	3.20388	3.243	0.030875	3.71312	2.98937	0.074625	0.869875
A49-54.1	0.709875	0.02675	0.005875	0.391625	0.782375	0.007625	0.269875	1.168	0.002875	1.21113	0.185375	-0.010375	0.017875
A49-86.1	0.811875	0.38675	0.306875	0.397625	1.06337	0.190625	0.543875	2.83925	0.083875	1.18112	0.590375	-0.008375	0.055875
A49-11.1	0.670875	0.43475	0.474875	1.11363	0.580375	0.260625	1.57288	-0.03375	0.058875	1.44112	0.654375	0.250625	0.065875
A49-1.5	0.227875	0.06375	0.083875	0.900625	0.129375	0.038625	1.37188	-0.07375	0.003875	0.891125	0.132375	0.356625	0.065875
A49-28.1	2.43587	0.03075	0.010875	2.06763	0.808375	-0.001375	0.861875	0.56925	0.000875	3.17313	0.419375	-0.007375	0.073875
A49-24.1	2.88887	1.45875	0.142875	2.40462	1.75337	0.082625	2.92787	3.28625	0.032875	3.38612	2.65037	0.114625	0.558875
A49-29.1	0.010875	-0.00025	0.006875	0.012625	-0.040625	0.027625	0.160875	-0.09675	0.070875	0.009125	0.001375	-0.007375	0.001875
A49-17.1	0.275875	0.06275	0.332875	0.751625	0.095375	0.263625	0.161875	-0.07375	0.212875	2.08113	0.116375	0.204625	0.032875
A49-23.1	0.189875	0.65975	0.155875	0.085625	0.265375	0.053625	-0.037125	0.39125	0.015875	0.195125	1.61738	0.104625	0.008875
A49-73.1	0.100875	-0.00025	-0.002125	0.054625	0.001375	0.013625	-0.090125	-0.08175	0.006875	0.178125	0.010375	-0.004375	0.001875
A49-65.1	0.058875	0.03075	0.023875	0.433625	-0.020625	0.013625	0.190875	-0.09475	0.024875	0.157125	0.022375	0.060625	0.012875
A49-30.1	0.461875	0.29375	0.277875	1.62862	0.361375	0.161625	1.38387	-0.06275	0.036875	1.36912	0.456375	0.239625	0.024875
A49-61.1	0.023875	0.00875	0.017875	0.079625	-0.017625	0.020625	0.042875	-0.08675	0.070875	0.173125	0.027375	-0.000375	0.001875
A49-80.1	0.111875	0.04075	0.061875	0.134625	0.033375	0.039625	0.071875	-0.10075	0.015875	0.416125	0.121375	0.044625	0.022875
A49-41.1	0.033875	0.00875	-0.001125	0.081625	-0.029625	0.006625	-0.032125	-0.08775	0.007875	0.041125	0.015375	-0.016375	0.007875
