# Supplementary material for: Primary exposure to SARS-CoV-2 variants elicits convergent epitope specificities, immunoglobulin V gene usage and public B cell clones
Source: Nat Commun. 2022 Dec 14;13:7733. doi: 10.1038/s41467-022-35456-2 (PMC9748393; doi:10.1038/s41467-022-35456-2)
Supplement: Supplementary file 11 — Source Data [file 41467_2022_35456_MOESM11_ESM.xlsx]

## Sheet: Fig1A
		MFI for each spike
Donors	Infection	WA1	D614G	Alpha	Beta	Gamma	Delta	BA.1
A02	WA1	5862	4821	4308	1661	2826	824	487
A06	WA1	4761	4500	3163	1849	2882	992	807
A10	WA1	1924	2279	674	427	1172	318	190
A14	WA1	1168	2288	946	257	308	198	109
SAV1	Beta	16306	13204	15171	28889	13296	9906	4237
SAV2	Beta	1061	890	1600	1946	849	946	202
SAV3	Beta	16306	14349	16497	34663	13083	10870	4913
SAV4	Beta	5439	2777	3077	9364	4108	2328	1741
SAV10	Beta	340	153	426	1177	433	313	213
SAV11	Beta	4633	2500	5082	14891	5989	2593	1121
SAV12	Beta	1877	1179	970	3434	1230	491	509
A49	Gamma	26637	29097	17904	21060	20764	11963	8953
A50	Gamma	4407	4041	2782	3095	4343	2056	764
GeoMFI	WA1	2814.15	3261.28	1716.85	761.933	1309.44	476.302	300.362
GeoMFI	Beta	3329.59	2148.28	3072.94	7293.86	2948.02	1915.16	983.448
GeoMFI	Gamma	10834.6	10843.5	7057.54	8073.46	9496.21	4959.43	2615.36
Fold Change	WA1	1	0.8629	1.63914	3.69344	2.14913	5.90834	9.3692
Fold Change	Beta	2.19062	3.39521	2.37358	1	2.47416	3.80849	7.41663
Fold Change	Gamma	0.876468	0.875754	1.34554	1.17623	1	1.91478	3.63094

## Sheet: Fig1B
		Neut ID50
Donors	Infection	WA-1 (D614G)	Beta	Gamma	Delta	BA.1	BA.2
A02	WA1	39	<20	<20	<20	<20	<20
A06	WA1	<20	<20	<20	<20	<20	<20
A10	WA1	36	<20	<20	<20	<20	<20
A14	WA1	43	<20	<20	<20	<20	<20
SAV1	Beta	72	631	474	45	<20	<20
SAV2	Beta	<20	<20	<20	<20	<20	<20
SAV3	Beta	161	460	369	31	<20	28
SAV4	Beta	<20	23	73	<20	<20	<20
SAV10	Beta	<20	<20	<20	<20	<20	<20
SAV11	Beta	<20	73	337	<20	<20	47
SAV12	Beta	21	76	85	<20	<20	<20
A49	Gamma	567	339	2130	23	87	326
A50	Gamma	21	<20	63	<20	<20	<20

## Sheet: Fig1C
			% Competition for each epitope on homologous spike
Donors	Infection	Spike	A	B	C	D	E	F	G	H	I	J	K
A02	WA1	WA1	30.5274	43.4849	23.4845	57.9353	36.7348	40.2422	34.3782	20.1806	18.7648	29.7476	50.5035
A06	WA1	WA1	4.1198	23.093	0	34.7502	1.44603	8.92944	4.12157	0.64161	5.35773	0	32.4861
A10	WA1	WA1	16.9458	30.6557	18.9249	22.6232	5.65937	10.2166	19.9723	7.77613	13.332	21.5127	32.6193
A14	WA1	WA1	31.3907	36.6397	22.7758	42.6114	28.2876	31.6155	27.4184	17.1172	13.3165	30.228	35.8139
SAV1	Beta	Beta	NA	NA	22.0837	NA	10.2243	54.39	42.6606	4.48529	NA	31.6042	21.1614
SAV2	Beta	Beta	NA	NA	34.8931	NA	7.07302	24.9735	46.0354	10.468	NA	12.5955	36.0222
SAV3	Beta	Beta	49.0426	NA	21.9473	36.9116	10.0147	36.3863	27.3916	5.46304	NA	49.8555	17.8791
SAV4	Beta	Beta	16.7361	NA	3.19888	7.9399	15.547	0	25.7701	7.14739	NA	13.0857	32.2796
SAV10	Beta	Beta	16.1862	NA	7.02341	5.53965	15.7695	4.70361	9.11904	35.075	NA	16.1473	19.5324
SAV11	Beta	Beta	22.8236	NA	7.3136	55.7687	15.7621	2.81638	28.4588	11.5737	NA	13.8725	37.3583
SAV12	Beta	Beta	25.7094	NA	4.23447	14.3032	24.9784	7.66356	29.9806	14.8211	NA	15.9862	35.1238
A49	Gamma	Gamma	13	NA	18.663	20.6974	NA	17.5075	14.0785	14.9642	7.83332	31.6615	NA
A50	Gamma	Gamma	0.114733	NA	18.2098	32.0186	NA	16.6015	8.87163	18.1675	5.32996	25.3051	NA

## Sheet: Fig1D
		% CD69+CD154+ from CD4 memory T cells							% CD69+cytokine+ from CD8 memory T cells
Donors	Infection	Spike sum	Alpha Variant	Alpha Control	Beta Variant	Beta Control	Gamma Variant	Gamma Control	Spike sum	Alpha Variant	Alpha Control	Beta Variant	Beta Control	Gamma Variant	Gamma Control
A02	WA1	0.13382	0	0.00691	0.00791	0.01191	0.00391	0.01191	0.05	0.02	0	0	0	0	0
A06	WA1	0.099	0.014	0.009	0.018	0.027	0.016	0.017	0.076	0.051	0.031	0.051	0.041	0.041	0.051
A10	WA1	0.212	0.008	0.009	0.01	0.01	0.025	0.027	0	0	0	0	0	0	0
A14	WA1	0.1988	0.0094	0.0114	0.0244	0.0374	0.0044	0.0104	0.024	0	0.003	0	0	0	0
E40	Beta	0.202	0	0	0	0	0	0	0.676	0.003	0	0	0.005	0	0
E34	Beta	0.098	0.002	0.007	0.002	0.006	0.014	0.005	0.08	0	0	0	0	0	0
A49	Gamma	0.374	0	0.01	0	0.046	0	0	0.155	0.016	0.031	0	0.012	0	0
A50	Gamma	0.242	0.062	0.026	0	0.01	0.011	0.003	0.056	0.001	0.008	0	0	0.013	0.008

## Sheet: Fig2B
donor	epitope	WA1	Beta	Gamma	Delta	Omicron	Cross-Reactive
SAV1	S-2P Only	0.0280374	0.0280374	0.046729	0.00934579	0	0.373832
	NTD	0	0.00934579	0	0	0	0.186916
	RBD	0	0	0	0	0	0.317757
	S1 Indeterminate	0	0	0	0	0	0
SAV3	S-2P Only	0.0135135	0.0675676	0	0.0405405	0	0.5
	NTD	0	0.0135135	0	0	0	0.135135
	RBD	0	0	0	0.0135135	0	0.175676
	S1 Indeterminate	0	0	0	0	0	0.0405405
A49		WA1	Beta	Gamma	Delta	Omicron	Cross-Reactive
	S-2P Only	0.0135135	0	0.027027	0.027027	0	0.0945946
	NTD	0	0	0	0	0	0.148649
	RBD	0	0	0	0.054054	0	0.324324
	S1 Indeterminate	0	0	0	0	0	0.310811

## Sheet: Fig2C
	WA1			Beta			Gamma			Delta			Omicron	% Neutralization
mAb ID	S-2P	RBD	NTD	S-2P	RBD	NTD	S-2P	RBD	NTD	S-2P	RBD	NTD	S-2P	WA1	Omicron
SAV1-172.1	3.617	3.45314	0.00783333	3.55138	3.46788	0.004375	3.65486	0.241714	-0.00728571	3.93371	2.32829	0.008	0.021375	100	0
SAV1-44.1	3.572	3.18314	0.000833333	3.51338	3.21388	-0.000625	3.47286	0.754714	-0.00828571	0.207714	0.00828571	-0.004	3.08737	91	61
SAV1-98.1	3.408	2.56714	-0.00116667	3.30138	3.59888	0.003375	3.37186	2.96971	0.0207143	3.67671	2.60729	-0.002	0.001375	50	0
SAV1-109.1	3.483	0.308143	0.00683333	3.26138	2.40888	0.003375	3.21486	0.143714	0.0217143	3.54171	0.297286	-0.003	0.047375	77	0
SAV1-58.1	3.7055	2.10312	0.03625	3.68263	3.03087	0.0365	3.489	0.857375	0.039875	0.17825	0.160625	0.036625	0.109875	57	0
SAV1-79.1	2.7495	0.822125	-0.00275	2.75762	1.00188	0.0005	2.558	0.321375	0.012875	3.25925	1.38662	-0.005375	0.075875	56	7
SAV1-159.1	3.4605	0.048125	0.00625	3.30262	0.160875	0.0065	2.6135	0.326375	0.020875	3.08625	0.041625	0.005625	0.003875	58	6
SAV3-24.1	3.598	3.916	0.00625	3.8535	3.85838	0.011625	3.30863	2.35662	0.085375	3.51613	1.89563	0.249	0.688375	99	30
SAV3-11.1	3.511	0.023125	0.011625	3.7565	0.061625	-0.004875	3.31288	-0.0315	0.04175	3.66913	0.005	-0.002625	0.00625	82	0
SAV3-4.2	3.64563	3.81775	0.004125	3.78987	3.66562	0.057125	3.55762	3.162	0.08025	3.68538	3.12675	0.025	3.294	97	91
SAV3-43.1	3.32463	2.75775	0.001125	3.67588	2.95863	0.006125	3.42263	1.5	0.02725	2.75838	1.12975	-0.026	0.898	96	12
SAV3-110.1	1.14762	0.18275	0.007125	1.04888	3.39562	0.030125	0.628625	1.924	0.00125	0.504375	0.34975	0.034	0.155	49	0
SAV3-4.3	3.50863	3.61475	0.000125	3.78287	3.59063	0.027125	3.56162	2.091	0.03825	3.56438	2.36275	-0.016	2.16	92	78
A49-14.1	0.0035	0.00785714	0.428333	0.01025	-0.046625	0.004625	2.84086	-0.0271429	1.304	0.01475	0.0273333	-0.004	-0.0015	57	0

## Sheet: Fig2D
donor	cloneID	total_cells	pie_fraction	ymin	ymax	numCells
A49	1	6	0.0594059	0	0.0594059	101
A49	2	2	0.019802	0.0594059	0.0792079	101
A49	3	2	0.019802	0.0792079	0.0990099	101
A49	4	2	0.019802	0.0990099	0.118812	101
A49	29	2	0.019802	0.118812	0.138614	101
A49	singletons	87	0.861386	0.138614	1	101
SAV1	1	3	0.0204082	0	0.0204082	147
SAV1	2	2	0.0136054	0.0204082	0.0340136	147
SAV1	6	2	0.0136054	0.0340136	0.047619	147
SAV1	9	2	0.0136054	0.047619	0.0612245	147
SAV1	10	2	0.0136054	0.0612245	0.0748299	147
SAV1	13	2	0.0136054	0.0748299	0.0884354	147
SAV1	16	2	0.0136054	0.0884354	0.102041	147
SAV1	singletons	132	0.897959	0.102041	1	147
SAV3	1	11	0.102804	0	0.102804	107
SAV3	2	4	0.0373832	0.102804	0.140187	107
SAV3	4	2	0.0186916	0.168224	0.186916	107
SAV3	5	3	0.0280374	0.140187	0.168224	107
SAV3	7	2	0.0186916	0.186916	0.205607	107
SAV3	8	2	0.0186916	0.205607	0.224299	107
SAV3	9	2	0.0186916	0.224299	0.242991	107
SAV3	singletons	81	0.757009	0.242991	1	107

## Sheet: Fig3A
		%Probe+ IgG or IgA B cells
	Infection	WA1 RBD+	Beta RBD+	Gamma RBD+	WA1 NTD+	Beta NTD+	Gamma NTD+	WA1 RBD-NTD-S2P+	Beta RBD-NTD-S2P+	Gamma RBD-NTD-S2P+
A02	WA1	0.062	0	0.044	0.021	0.043	0.026	0.17	0.065	0.035
A06	WA1	0.042	0.057	0.026	0.047	0.057	0.018	0.29	0.2	0.16
A10	WA1	0.039	0.026	0.014	0.056	0.041	0.00459	0.2	0.18	0.12
A14	WA1	0.11	0.057	0.068	0.11	0.051	0.08	0.21	0.12	0.061
SAV1	Beta	0.59	0.82	NA	NA	NA	NA	0.72	1.03	NA
SAV2	Beta	0.034	0.053	NA	0.071	0.24	NA	0.028	0.021	NA
SAV3	Beta	0.082	0.15	NA	NA	NA	NA	0.28	0.41	NA
SAV4	Beta	0.1	0.12	NA	0.19	0.58	NA	0.13	0.11	NA
SAV10	Beta	0.12	0.14	NA	0.11	0.47	NA	0.22	0.2	NA
SAV11	Beta	0.063	0.098	NA	0.1	0.67	NA	0.12	0.11	NA
SAV12	Beta	0.17	0.2	NA	0.24	1.47	NA	0.12	0.18	NA
A49	Gamma	0.91	NA	0.65	0.63	NA	0.92	0.81	NA	0.24
A50	Gamma	0.12	NA	0.089	0.22	NA	0.42	0.18	NA	0.089

## Sheet: Fig3B
		Proportion of Probe+ IgG or IgA B cells
Donor	Infection	RBD+	NTD+	RBD-NTD- Spike+
A02	WA1	0.00062	0.00021	0.0017
A06	WA1	0.00042	0.00047	0.0029
A10	WA1	0.00039	0.00056	0.002
A14	WA1	0.0011	0.0011	0.0021
SAV2	Beta	0.00053	0.0024	0.00021
SAV4	Beta	0.0012	0.0058	0.0011
SAV10	Beta	0.0014	0.0047	0.002
SAV11	Beta	0.00098	0.0067	0.0011
SAV12	Beta	0.002	0.0147	0.0018
A49	Gamma	0.0065	0.0092	0.0024
A50	Gamma	0.00089	0.0042	0.00089
Mean	WA1	0.0006325	0.000585	0.002175
Mean	Beta	0.001222	0.00686	0.001242
Mean	Gamma	0.003695	0.0067	0.001645

## Sheet: Fig3C
Infection	donor	VH_gene	percent_usage
Gamma	A49	IGHV1-18	1.43885
Gamma	A49	IGHV1-2	1.43885
Gamma	A49	IGHV1-24	0
Gamma	A49	IGHV1-3	0
Gamma	A49	IGHV1-46	1.43885
Gamma	A49	IGHV1-58	0
Gamma	A49	IGHV1-69	7.91367
Gamma	A49	IGHV1-69-2	0
Gamma	A49	IGHV1-8	2.15827
Gamma	A49	IGHV2-26	0.719424
Gamma	A49	IGHV2-5	2.8777
Gamma	A49	IGHV2-70	2.8777
Gamma	A49	IGHV3-11	0
Gamma	A49	IGHV3-13	5.7554
Gamma	A49	IGHV3-15	0.719424
Gamma	A49	IGHV3-20	0.719424
Gamma	A49	IGHV3-21	0
Gamma	A49	IGHV3-23	4.31655
Gamma	A49	IGHV3-30	35.9712
Gamma	A49	IGHV3-33	2.8777
Gamma	A49	IGHV3-43	0.719424
Gamma	A49	IGHV3-48	2.8777
Gamma	A49	IGHV3-49	0
Gamma	A49	IGHV3-53	0.719424
Gamma	A49	IGHV3-64	1.43885
Gamma	A49	IGHV3-66	0
Gamma	A49	IGHV3-7	1.43885
Gamma	A49	IGHV3-72	0
Gamma	A49	IGHV3-73	0.719424
Gamma	A49	IGHV3-74	0
Gamma	A49	IGHV3-9	2.8777
Gamma	A49	IGHV4-30-2	0.719424
Gamma	A49	IGHV4-30-4	0
Gamma	A49	IGHV4-31	1.43885
Gamma	A49	IGHV4-34	0.719424
Gamma	A49	IGHV4-38-2	0.719424
Gamma	A49	IGHV4-39	2.8777
Gamma	A49	IGHV4-4	5.03597
Gamma	A49	IGHV4-59	0.719424
Gamma	A49	IGHV4-61	2.15827
Gamma	A49	IGHV5-10-1	0
Gamma	A49	IGHV5-51	2.8777
Gamma	A49	IGHV6-1	0
Gamma	A49	IGHV7-4-1	0.719424
Gamma	A50	IGHV1-18	0
Gamma	A50	IGHV1-2	0
Gamma	A50	IGHV1-24	3.92157
Gamma	A50	IGHV1-3	0
Gamma	A50	IGHV1-46	1.96078
Gamma	A50	IGHV1-58	0
Gamma	A50	IGHV1-69	15.6863
Gamma	A50	IGHV1-69-2	0
Gamma	A50	IGHV1-8	3.92157
Gamma	A50	IGHV2-26	3.92157
Gamma	A50	IGHV2-5	0
Gamma	A50	IGHV2-70	3.92157
Gamma	A50	IGHV3-11	5.88235
Gamma	A50	IGHV3-13	1.96078
Gamma	A50	IGHV3-15	3.92157
Gamma	A50	IGHV3-20	0
Gamma	A50	IGHV3-21	0
Gamma	A50	IGHV3-23	0
Gamma	A50	IGHV3-30	21.5686
Gamma	A50	IGHV3-33	0
Gamma	A50	IGHV3-43	0
Gamma	A50	IGHV3-48	3.92157
Gamma	A50	IGHV3-49	0
Gamma	A50	IGHV3-53	1.96078
Gamma	A50	IGHV3-64	0
Gamma	A50	IGHV3-66	0
Gamma	A50	IGHV3-7	1.96078
Gamma	A50	IGHV3-72	0
Gamma	A50	IGHV3-73	0
Gamma	A50	IGHV3-74	0
Gamma	A50	IGHV3-9	3.92157
Gamma	A50	IGHV4-30-2	0
Gamma	A50	IGHV4-30-4	1.96078
Gamma	A50	IGHV4-31	0
Gamma	A50	IGHV4-34	3.92157
Gamma	A50	IGHV4-38-2	1.96078
Gamma	A50	IGHV4-39	3.92157
Gamma	A50	IGHV4-4	1.96078
Gamma	A50	IGHV4-59	1.96078
Gamma	A50	IGHV4-61	0
Gamma	A50	IGHV5-10-1	0
Gamma	A50	IGHV5-51	1.96078
Gamma	A50	IGHV6-1	0
Gamma	A50	IGHV7-4-1	3.92157
uninfected	HIP1	IGHV1-18	7.74811
uninfected	HIP1	IGHV1-2	5.15342
uninfected	HIP1	IGHV1-24	0.261434
uninfected	HIP1	IGHV1-3	3.16613
uninfected	HIP1	IGHV1-46	2.02368
uninfected	HIP1	IGHV1-58	0.263862
uninfected	HIP1	IGHV1-69	19.1076
uninfected	HIP1	IGHV1-69-2	0
uninfected	HIP1	IGHV1-8	1.81025
uninfected	HIP1	IGHV2-26	0.369614
uninfected	HIP1	IGHV2-5	1.38453
uninfected	HIP1	IGHV2-70	0.00064287
uninfected	HIP1	IGHV3-11	2.06072
uninfected	HIP1	IGHV3-13	0.477152
uninfected	HIP1	IGHV3-15	1.2306
uninfected	HIP1	IGHV3-20	0.00035715
uninfected	HIP1	IGHV3-21	2.2119
uninfected	HIP1	IGHV3-23	12.3177
uninfected	HIP1	IGHV3-30	7.24425
uninfected	HIP1	IGHV3-33	3.09788
uninfected	HIP1	IGHV3-43	0.0800015
uninfected	HIP1	IGHV3-48	3.85375
uninfected	HIP1	IGHV3-49	0.12786
uninfected	HIP1	IGHV3-53	1.93082
uninfected	HIP1	IGHV3-64	0.0880374
uninfected	HIP1	IGHV3-66	0.00292863
uninfected	HIP1	IGHV3-7	3.66864
uninfected	HIP1	IGHV3-72	0
uninfected	HIP1	IGHV3-73	0.471259
uninfected	HIP1	IGHV3-74	3.3236
uninfected	HIP1	IGHV3-9	1.93354
uninfected	HIP1	IGHV4-30-2	0.778801
uninfected	HIP1	IGHV4-30-4	1.31185
uninfected	HIP1	IGHV4-31	2.69569
uninfected	HIP1	IGHV4-34	2.52319
uninfected	HIP1	IGHV4-38-2	0.0656798
uninfected	HIP1	IGHV4-39	1.15134
uninfected	HIP1	IGHV4-4	2.4893
uninfected	HIP1	IGHV4-59	2.01704
uninfected	HIP1	IGHV4-61	0.998162
uninfected	HIP1	IGHV5-10-1	0
uninfected	HIP1	IGHV5-51	0.449116
uninfected	HIP1	IGHV6-1	0
uninfected	HIP1	IGHV7-4-1	0.109609
uninfected	HIP2	IGHV1-18	5.265
uninfected	HIP2	IGHV1-2	1.21868
uninfected	HIP2	IGHV1-24	0.320928
uninfected	HIP2	IGHV1-3	1.83522
uninfected	HIP2	IGHV1-46	2.5158
uninfected	HIP2	IGHV1-58	0.080532
uninfected	HIP2	IGHV1-69	8.57145
uninfected	HIP2	IGHV1-69-2	0
uninfected	HIP2	IGHV1-8	1.20335
uninfected	HIP2	IGHV2-26	0.246638
uninfected	HIP2	IGHV2-5	2.41064
uninfected	HIP2	IGHV2-70	3.42981e-05
uninfected	HIP2	IGHV3-11	1.80473
uninfected	HIP2	IGHV3-13	0.282479
uninfected	HIP2	IGHV3-15	4.76703
uninfected	HIP2	IGHV3-20	0.164425
uninfected	HIP2	IGHV3-21	2.88163
uninfected	HIP2	IGHV3-23	16.5254
uninfected	HIP2	IGHV3-30	6.84776
uninfected	HIP2	IGHV3-33	2.66085
uninfected	HIP2	IGHV3-43	0.133797
uninfected	HIP2	IGHV3-48	2.94093
uninfected	HIP2	IGHV3-49	0.147208
uninfected	HIP2	IGHV3-53	1.18185
uninfected	HIP2	IGHV3-64	0.422827
uninfected	HIP2	IGHV3-66	2.55669
uninfected	HIP2	IGHV3-7	6.4201
uninfected	HIP2	IGHV3-72	0
uninfected	HIP2	IGHV3-73	0.629577
uninfected	HIP2	IGHV3-74	4.86677
uninfected	HIP2	IGHV3-9	2.40821
uninfected	HIP2	IGHV4-30-2	0.315989
uninfected	HIP2	IGHV4-30-4	0.814649
uninfected	HIP2	IGHV4-31	4.53967
uninfected	HIP2	IGHV4-34	3.01295
uninfected	HIP2	IGHV4-38-2	0.000583068
uninfected	HIP2	IGHV4-39	3.44487
uninfected	HIP2	IGHV4-4	2.21031
uninfected	HIP2	IGHV4-59	3.20108
uninfected	HIP2	IGHV4-61	0.56345
uninfected	HIP2	IGHV5-10-1	0
uninfected	HIP2	IGHV5-51	0.584269
uninfected	HIP2	IGHV6-1	0
uninfected	HIP2	IGHV7-4-1	0.00164631
uninfected	HIP3	IGHV1-18	14.3865
uninfected	HIP3	IGHV1-2	0.462912
uninfected	HIP3	IGHV1-24	0.341817
uninfected	HIP3	IGHV1-3	2.2891
uninfected	HIP3	IGHV1-46	1.23737
uninfected	HIP3	IGHV1-58	0.215292
uninfected	HIP3	IGHV1-69	10.3046
uninfected	HIP3	IGHV1-69-2	0
uninfected	HIP3	IGHV1-8	5.38112
uninfected	HIP3	IGHV2-26	0.287375
uninfected	HIP3	IGHV2-5	6.48625
uninfected	HIP3	IGHV2-70	0.00171626
uninfected	HIP3	IGHV3-11	2.50256
uninfected	HIP3	IGHV3-13	0.341254
uninfected	HIP3	IGHV3-15	1.95834
uninfected	HIP3	IGHV3-20	0.187916
uninfected	HIP3	IGHV3-21	2.23485
uninfected	HIP3	IGHV3-23	7.2003
uninfected	HIP3	IGHV3-30	8.59849
uninfected	HIP3	IGHV3-33	4.44663
uninfected	HIP3	IGHV3-43	0.0402899
uninfected	HIP3	IGHV3-48	1.98583
uninfected	HIP3	IGHV3-49	0.0914682
uninfected	HIP3	IGHV3-53	1.50004
uninfected	HIP3	IGHV3-64	0.64703
uninfected	HIP3	IGHV3-66	1.28554
uninfected	HIP3	IGHV3-7	1.92888
uninfected	HIP3	IGHV3-72	0
uninfected	HIP3	IGHV3-73	0.450983
uninfected	HIP3	IGHV3-74	3.07846
uninfected	HIP3	IGHV3-9	1.20417
uninfected	HIP3	IGHV4-30-2	1.17744
uninfected	HIP3	IGHV4-30-4	1.12536
uninfected	HIP3	IGHV4-31	4.00969
uninfected	HIP3	IGHV4-34	1.66323
uninfected	HIP3	IGHV4-38-2	0.002701
uninfected	HIP3	IGHV4-39	1.97556
uninfected	HIP3	IGHV4-4	2.82958
uninfected	HIP3	IGHV4-59	4.69017
uninfected	HIP3	IGHV4-61	0.638927
uninfected	HIP3	IGHV5-10-1	0
uninfected	HIP3	IGHV5-51	0.804589
uninfected	HIP3	IGHV6-1	0
uninfected	HIP3	IGHV7-4-1	0.00565522
Beta	SAV1	IGHV1-18	4.60526
Beta	SAV1	IGHV1-2	4.60526
Beta	SAV1	IGHV1-24	0
Beta	SAV1	IGHV1-3	0
Beta	SAV1	IGHV1-46	3.94737
Beta	SAV1	IGHV1-58	0.657895
Beta	SAV1	IGHV1-69	7.23684
Beta	SAV1	IGHV1-69-2	1.31579
Beta	SAV1	IGHV1-8	0
Beta	SAV1	IGHV2-26	1.31579
Beta	SAV1	IGHV2-5	0
Beta	SAV1	IGHV2-70	1.31579
Beta	SAV1	IGHV3-11	1.97368
Beta	SAV1	IGHV3-13	1.97368
Beta	SAV1	IGHV3-15	0
Beta	SAV1	IGHV3-20	0.657895
Beta	SAV1	IGHV3-21	7.23684
Beta	SAV1	IGHV3-23	9.86842
Beta	SAV1	IGHV3-30	15.1316
Beta	SAV1	IGHV3-33	7.23684
Beta	SAV1	IGHV3-43	0
Beta	SAV1	IGHV3-48	3.94737
Beta	SAV1	IGHV3-49	0
Beta	SAV1	IGHV3-53	0.657895
Beta	SAV1	IGHV3-64	0
Beta	SAV1	IGHV3-66	0
Beta	SAV1	IGHV3-7	1.31579
Beta	SAV1	IGHV3-72	0
Beta	SAV1	IGHV3-73	0
Beta	SAV1	IGHV3-74	0.657895
Beta	SAV1	IGHV3-9	4.60526
Beta	SAV1	IGHV4-30-2	0
Beta	SAV1	IGHV4-30-4	0
Beta	SAV1	IGHV4-31	5.26316
Beta	SAV1	IGHV4-34	0.657895
Beta	SAV1	IGHV4-38-2	0
Beta	SAV1	IGHV4-39	6.57895
Beta	SAV1	IGHV4-4	1.97368
Beta	SAV1	IGHV4-59	1.97368
Beta	SAV1	IGHV4-61	0.657895
Beta	SAV1	IGHV5-10-1	0
Beta	SAV1	IGHV5-51	2.63158
Beta	SAV1	IGHV6-1	0
Beta	SAV1	IGHV7-4-1	0
Beta	SAV10	IGHV1-18	11.1111
Beta	SAV10	IGHV1-2	0
Beta	SAV10	IGHV1-24	0
Beta	SAV10	IGHV1-3	5.55556
Beta	SAV10	IGHV1-46	5.55556
Beta	SAV10	IGHV1-58	0
Beta	SAV10	IGHV1-69	11.1111
Beta	SAV10	IGHV1-69-2	0
Beta	SAV10	IGHV1-8	0
Beta	SAV10	IGHV2-26	0
Beta	SAV10	IGHV2-5	5.55556
Beta	SAV10	IGHV2-70	0
Beta	SAV10	IGHV3-11	5.55556
Beta	SAV10	IGHV3-13	0
Beta	SAV10	IGHV3-15	0
Beta	SAV10	IGHV3-20	0
Beta	SAV10	IGHV3-21	0
Beta	SAV10	IGHV3-23	22.2222
Beta	SAV10	IGHV3-30	0
Beta	SAV10	IGHV3-33	5.55556
Beta	SAV10	IGHV3-43	0
Beta	SAV10	IGHV3-48	0
Beta	SAV10	IGHV3-49	0
Beta	SAV10	IGHV3-53	5.55556
Beta	SAV10	IGHV3-64	5.55556
Beta	SAV10	IGHV3-66	0
Beta	SAV10	IGHV3-7	0
Beta	SAV10	IGHV3-72	5.55556
Beta	SAV10	IGHV3-73	0
Beta	SAV10	IGHV3-74	0
Beta	SAV10	IGHV3-9	0
Beta	SAV10	IGHV4-30-2	0
Beta	SAV10	IGHV4-30-4	0
Beta	SAV10	IGHV4-31	0
Beta	SAV10	IGHV4-34	0
Beta	SAV10	IGHV4-38-2	0
Beta	SAV10	IGHV4-39	0
Beta	SAV10	IGHV4-4	0
Beta	SAV10	IGHV4-59	0
Beta	SAV10	IGHV4-61	0
Beta	SAV10	IGHV5-10-1	0
Beta	SAV10	IGHV5-51	5.55556
Beta	SAV10	IGHV6-1	0
Beta	SAV10	IGHV7-4-1	5.55556
Beta	SAV11	IGHV1-18	2.51256
Beta	SAV11	IGHV1-2	0.502513
Beta	SAV11	IGHV1-24	2.01005
Beta	SAV11	IGHV1-3	3.01508
Beta	SAV11	IGHV1-46	6.53266
Beta	SAV11	IGHV1-58	0.502513
Beta	SAV11	IGHV1-69	2.01005
Beta	SAV11	IGHV1-69-2	0
Beta	SAV11	IGHV1-8	1.00503
Beta	SAV11	IGHV2-26	1.00503
Beta	SAV11	IGHV2-5	2.51256
Beta	SAV11	IGHV2-70	0
Beta	SAV11	IGHV3-11	2.51256
Beta	SAV11	IGHV3-13	0
Beta	SAV11	IGHV3-15	1.00503
Beta	SAV11	IGHV3-20	0
Beta	SAV11	IGHV3-21	5.02513
Beta	SAV11	IGHV3-23	6.53266
Beta	SAV11	IGHV3-30	12.5628
Beta	SAV11	IGHV3-33	4.52261
Beta	SAV11	IGHV3-43	0.502513
Beta	SAV11	IGHV3-48	4.0201
Beta	SAV11	IGHV3-49	0.502513
Beta	SAV11	IGHV3-53	0.502513
Beta	SAV11	IGHV3-64	2.01005
Beta	SAV11	IGHV3-66	2.51256
Beta	SAV11	IGHV3-7	1.50754
Beta	SAV11	IGHV3-72	0
Beta	SAV11	IGHV3-73	0
Beta	SAV11	IGHV3-74	1.50754
Beta	SAV11	IGHV3-9	2.01005
Beta	SAV11	IGHV4-30-2	0
Beta	SAV11	IGHV4-30-4	0
Beta	SAV11	IGHV4-31	5.02513
Beta	SAV11	IGHV4-34	2.01005
Beta	SAV11	IGHV4-38-2	2.01005
Beta	SAV11	IGHV4-39	3.01508
Beta	SAV11	IGHV4-4	2.01005
Beta	SAV11	IGHV4-59	3.01508
Beta	SAV11	IGHV4-61	1.50754
Beta	SAV11	IGHV5-10-1	2.51256
Beta	SAV11	IGHV5-51	4.52261
Beta	SAV11	IGHV6-1	0.502513
Beta	SAV11	IGHV7-4-1	5.02513
Beta	SAV12	IGHV1-18	2.66667
Beta	SAV12	IGHV1-2	2
Beta	SAV12	IGHV1-24	2
Beta	SAV12	IGHV1-3	1.33333
Beta	SAV12	IGHV1-46	3.33333
Beta	SAV12	IGHV1-58	0
Beta	SAV12	IGHV1-69	7.33333
Beta	SAV12	IGHV1-69-2	0.666667
Beta	SAV12	IGHV1-8	2.66667
Beta	SAV12	IGHV2-26	0
Beta	SAV12	IGHV2-5	0.666667
Beta	SAV12	IGHV2-70	2
Beta	SAV12	IGHV3-11	3.33333
Beta	SAV12	IGHV3-13	0.666667
Beta	SAV12	IGHV3-15	3.33333
Beta	SAV12	IGHV3-20	0
Beta	SAV12	IGHV3-21	2
Beta	SAV12	IGHV3-23	10.6667
Beta	SAV12	IGHV3-30	18.6667
Beta	SAV12	IGHV3-33	5.33333
Beta	SAV12	IGHV3-43	0
Beta	SAV12	IGHV3-48	4
Beta	SAV12	IGHV3-49	0.666667
Beta	SAV12	IGHV3-53	4
Beta	SAV12	IGHV3-64	0
Beta	SAV12	IGHV3-66	2
Beta	SAV12	IGHV3-7	3.33333
Beta	SAV12	IGHV3-72	0
Beta	SAV12	IGHV3-73	0
Beta	SAV12	IGHV3-74	1.33333
Beta	SAV12	IGHV3-9	2.66667
Beta	SAV12	IGHV4-30-2	0.666667
Beta	SAV12	IGHV4-30-4	1.33333
Beta	SAV12	IGHV4-31	2
Beta	SAV12	IGHV4-34	0.666667
Beta	SAV12	IGHV4-38-2	1.33333
Beta	SAV12	IGHV4-39	1.33333
Beta	SAV12	IGHV4-4	1.33333
Beta	SAV12	IGHV4-59	0.666667
Beta	SAV12	IGHV4-61	0.666667
Beta	SAV12	IGHV5-10-1	0
Beta	SAV12	IGHV5-51	3.33333
Beta	SAV12	IGHV6-1	0
Beta	SAV12	IGHV7-4-1	0
Beta	SAV2	IGHV1-18	0
Beta	SAV2	IGHV1-2	9.09091
Beta	SAV2	IGHV1-24	0
Beta	SAV2	IGHV1-3	0
Beta	SAV2	IGHV1-46	0
Beta	SAV2	IGHV1-58	0
Beta	SAV2	IGHV1-69	9.09091
Beta	SAV2	IGHV1-69-2	0
Beta	SAV2	IGHV1-8	0
Beta	SAV2	IGHV2-26	0
Beta	SAV2	IGHV2-5	9.09091
Beta	SAV2	IGHV2-70	0
Beta	SAV2	IGHV3-11	4.54545
Beta	SAV2	IGHV3-13	0
Beta	SAV2	IGHV3-15	0
Beta	SAV2	IGHV3-20	0
Beta	SAV2	IGHV3-21	9.09091
Beta	SAV2	IGHV3-23	9.09091
Beta	SAV2	IGHV3-30	9.09091
Beta	SAV2	IGHV3-33	4.54545
Beta	SAV2	IGHV3-43	0
Beta	SAV2	IGHV3-48	4.54545
Beta	SAV2	IGHV3-49	0
Beta	SAV2	IGHV3-53	0
Beta	SAV2	IGHV3-64	0
Beta	SAV2	IGHV3-66	0
Beta	SAV2	IGHV3-7	0
Beta	SAV2	IGHV3-72	0
Beta	SAV2	IGHV3-73	0
Beta	SAV2	IGHV3-74	4.54545
Beta	SAV2	IGHV3-9	0
Beta	SAV2	IGHV4-30-2	0
Beta	SAV2	IGHV4-30-4	0
Beta	SAV2	IGHV4-31	0
Beta	SAV2	IGHV4-34	13.6364
Beta	SAV2	IGHV4-38-2	0
Beta	SAV2	IGHV4-39	0
Beta	SAV2	IGHV4-4	0
Beta	SAV2	IGHV4-59	0
Beta	SAV2	IGHV4-61	4.54545
Beta	SAV2	IGHV5-10-1	0
Beta	SAV2	IGHV5-51	9.09091
Beta	SAV2	IGHV6-1	0
Beta	SAV2	IGHV7-4-1	0
Beta	SAV3	IGHV1-18	1.6
Beta	SAV3	IGHV1-2	1.6
Beta	SAV3	IGHV1-24	0
Beta	SAV3	IGHV1-3	0
Beta	SAV3	IGHV1-46	3.2
Beta	SAV3	IGHV1-58	0
Beta	SAV3	IGHV1-69	24
Beta	SAV3	IGHV1-69-2	0
Beta	SAV3	IGHV1-8	0
Beta	SAV3	IGHV2-26	1.6
Beta	SAV3	IGHV2-5	1.6
Beta	SAV3	IGHV2-70	1.6
Beta	SAV3	IGHV3-11	2.4
Beta	SAV3	IGHV3-13	0
Beta	SAV3	IGHV3-15	0.8
Beta	SAV3	IGHV3-20	0
Beta	SAV3	IGHV3-21	2.4
Beta	SAV3	IGHV3-23	3.2
Beta	SAV3	IGHV3-30	8.8
Beta	SAV3	IGHV3-33	12.8
Beta	SAV3	IGHV3-43	0
Beta	SAV3	IGHV3-48	2.4
Beta	SAV3	IGHV3-49	0
Beta	SAV3	IGHV3-53	4
Beta	SAV3	IGHV3-64	0
Beta	SAV3	IGHV3-66	0
Beta	SAV3	IGHV3-7	10.4
Beta	SAV3	IGHV3-72	0
Beta	SAV3	IGHV3-73	0.8
Beta	SAV3	IGHV3-74	2.4
Beta	SAV3	IGHV3-9	0
Beta	SAV3	IGHV4-30-2	0
Beta	SAV3	IGHV4-30-4	0
Beta	SAV3	IGHV4-31	0.8
Beta	SAV3	IGHV4-34	2.4
Beta	SAV3	IGHV4-38-2	0
Beta	SAV3	IGHV4-39	0
Beta	SAV3	IGHV4-4	1.6
Beta	SAV3	IGHV4-59	4
Beta	SAV3	IGHV4-61	0.8
Beta	SAV3	IGHV5-10-1	0
Beta	SAV3	IGHV5-51	4.8
Beta	SAV3	IGHV6-1	0
Beta	SAV3	IGHV7-4-1	0
Beta	SAV4	IGHV1-18	1.40845
Beta	SAV4	IGHV1-2	4.22535
Beta	SAV4	IGHV1-24	1.40845
Beta	SAV4	IGHV1-3	1.40845
Beta	SAV4	IGHV1-46	4.22535
Beta	SAV4	IGHV1-58	0
Beta	SAV4	IGHV1-69	11.2676
Beta	SAV4	IGHV1-69-2	0
Beta	SAV4	IGHV1-8	1.40845
Beta	SAV4	IGHV2-26	0
Beta	SAV4	IGHV2-5	1.40845
Beta	SAV4	IGHV2-70	0
Beta	SAV4	IGHV3-11	1.40845
Beta	SAV4	IGHV3-13	0
Beta	SAV4	IGHV3-15	0
Beta	SAV4	IGHV3-20	0
Beta	SAV4	IGHV3-21	1.40845
Beta	SAV4	IGHV3-23	8.4507
Beta	SAV4	IGHV3-30	9.85915
Beta	SAV4	IGHV3-33	2.8169
Beta	SAV4	IGHV3-43	0
Beta	SAV4	IGHV3-48	4.22535
Beta	SAV4	IGHV3-49	1.40845
Beta	SAV4	IGHV3-53	0
Beta	SAV4	IGHV3-64	0
Beta	SAV4	IGHV3-66	0
Beta	SAV4	IGHV3-7	4.22535
Beta	SAV4	IGHV3-72	1.40845
Beta	SAV4	IGHV3-73	1.40845
Beta	SAV4	IGHV3-74	1.40845
Beta	SAV4	IGHV3-9	2.8169
Beta	SAV4	IGHV4-30-2	0
Beta	SAV4	IGHV4-30-4	0
Beta	SAV4	IGHV4-31	0
Beta	SAV4	IGHV4-34	11.2676
Beta	SAV4	IGHV4-38-2	2.8169
Beta	SAV4	IGHV4-39	2.8169
Beta	SAV4	IGHV4-4	2.8169
Beta	SAV4	IGHV4-59	0
Beta	SAV4	IGHV4-61	1.40845
Beta	SAV4	IGHV5-10-1	2.8169
Beta	SAV4	IGHV5-51	5.6338
Beta	SAV4	IGHV6-1	2.8169
Beta	SAV4	IGHV7-4-1	0
WA1	A02	IGHV1-18	0
WA1	A02	IGHV1-2	9.09091
WA1	A02	IGHV1-24	0
WA1	A02	IGHV1-3	0
WA1	A02	IGHV1-46	9.09091
WA1	A02	IGHV1-58	0
WA1	A02	IGHV1-69	0
WA1	A02	IGHV1-69-2	0
WA1	A02	IGHV1-8	9.09091
WA1	A02	IGHV2-26	0
WA1	A02	IGHV2-5	18.1818
WA1	A02	IGHV2-70	0
WA1	A02	IGHV3-11	0
WA1	A02	IGHV3-13	0
WA1	A02	IGHV3-15	0
WA1	A02	IGHV3-20	0
WA1	A02	IGHV3-21	0
WA1	A02	IGHV3-23	0
WA1	A02	IGHV3-30	9.09091
WA1	A02	IGHV3-33	0
WA1	A02	IGHV3-43	0
WA1	A02	IGHV3-48	9.09091
WA1	A02	IGHV3-49	9.09091
WA1	A02	IGHV3-53	0
WA1	A02	IGHV3-64	0
WA1	A02	IGHV3-66	9.09091
WA1	A02	IGHV3-7	0
WA1	A02	IGHV3-72	0
WA1	A02	IGHV3-73	0
WA1	A02	IGHV3-74	0
WA1	A02	IGHV3-9	0
WA1	A02	IGHV4-30-2	0
WA1	A02	IGHV4-30-4	0
WA1	A02	IGHV4-31	0
WA1	A02	IGHV4-34	0
WA1	A02	IGHV4-38-2	0
WA1	A02	IGHV4-39	0
WA1	A02	IGHV4-4	0
WA1	A02	IGHV4-59	9.09091
WA1	A02	IGHV4-61	0
WA1	A02	IGHV5-10-1	0
WA1	A02	IGHV5-51	9.09091
WA1	A02	IGHV6-1	0
WA1	A02	IGHV7-4-1	0
WA1	A06	IGHV1-18	0
WA1	A06	IGHV1-2	0
WA1	A06	IGHV1-24	0
WA1	A06	IGHV1-3	0
WA1	A06	IGHV1-46	7.69231
WA1	A06	IGHV1-58	0
WA1	A06	IGHV1-69	0
WA1	A06	IGHV1-69-2	0
WA1	A06	IGHV1-8	0
WA1	A06	IGHV2-26	0
WA1	A06	IGHV2-5	0
WA1	A06	IGHV2-70	0
WA1	A06	IGHV3-11	0
WA1	A06	IGHV3-13	3.84615
WA1	A06	IGHV3-15	0
WA1	A06	IGHV3-20	0
WA1	A06	IGHV3-21	0
WA1	A06	IGHV3-23	7.69231
WA1	A06	IGHV3-30	42.3077
WA1	A06	IGHV3-33	7.69231
WA1	A06	IGHV3-43	0
WA1	A06	IGHV3-48	3.84615
WA1	A06	IGHV3-49	0
WA1	A06	IGHV3-53	0
WA1	A06	IGHV3-64	0
WA1	A06	IGHV3-66	0
WA1	A06	IGHV3-7	0
WA1	A06	IGHV3-72	0
WA1	A06	IGHV3-73	0
WA1	A06	IGHV3-74	3.84615
WA1	A06	IGHV3-9	3.84615
WA1	A06	IGHV4-30-2	0
WA1	A06	IGHV4-30-4	0
WA1	A06	IGHV4-31	7.69231
WA1	A06	IGHV4-34	0
WA1	A06	IGHV4-38-2	0
WA1	A06	IGHV4-39	3.84615
WA1	A06	IGHV4-4	3.84615
WA1	A06	IGHV4-59	3.84615
WA1	A06	IGHV4-61	0
WA1	A06	IGHV5-10-1	0
WA1	A06	IGHV5-51	0
WA1	A06	IGHV6-1	0
WA1	A06	IGHV7-4-1	0
WA1	A10	IGHV1-18	0
WA1	A10	IGHV1-2	0
WA1	A10	IGHV1-24	5.88235
WA1	A10	IGHV1-3	0
WA1	A10	IGHV1-46	2.94118
WA1	A10	IGHV1-58	0
WA1	A10	IGHV1-69	17.6471
WA1	A10	IGHV1-69-2	0
WA1	A10	IGHV1-8	0
WA1	A10	IGHV2-26	0
WA1	A10	IGHV2-5	0
WA1	A10	IGHV2-70	0
WA1	A10	IGHV3-11	0
WA1	A10	IGHV3-13	2.94118
WA1	A10	IGHV3-15	0
WA1	A10	IGHV3-20	0
WA1	A10	IGHV3-21	2.94118
WA1	A10	IGHV3-23	0
WA1	A10	IGHV3-30	26.4706
WA1	A10	IGHV3-33	2.94118
WA1	A10	IGHV3-43	0
WA1	A10	IGHV3-48	8.82353
WA1	A10	IGHV3-49	2.94118
WA1	A10	IGHV3-53	0
WA1	A10	IGHV3-64	0
WA1	A10	IGHV3-66	0
WA1	A10	IGHV3-7	0
WA1	A10	IGHV3-72	0
WA1	A10	IGHV3-73	2.94118
WA1	A10	IGHV3-74	0
WA1	A10	IGHV3-9	2.94118
WA1	A10	IGHV4-30-2	0
WA1	A10	IGHV4-30-4	0
WA1	A10	IGHV4-31	0
WA1	A10	IGHV4-34	2.94118
WA1	A10	IGHV4-38-2	2.94118
WA1	A10	IGHV4-39	0
WA1	A10	IGHV4-4	0
WA1	A10	IGHV4-59	11.7647
WA1	A10	IGHV4-61	0
WA1	A10	IGHV5-10-1	2.94118
WA1	A10	IGHV5-51	0
WA1	A10	IGHV6-1	0
WA1	A10	IGHV7-4-1	0
WA1	A14	IGHV1-18	0
WA1	A14	IGHV1-2	0
WA1	A14	IGHV1-24	1.6129
WA1	A14	IGHV1-3	4.83871
WA1	A14	IGHV1-46	6.45161
WA1	A14	IGHV1-58	0
WA1	A14	IGHV1-69	3.22581
WA1	A14	IGHV1-69-2	0
WA1	A14	IGHV1-8	0
WA1	A14	IGHV2-26	3.22581
WA1	A14	IGHV2-5	1.6129
WA1	A14	IGHV2-70	6.45161
WA1	A14	IGHV3-11	4.83871
WA1	A14	IGHV3-13	1.6129
WA1	A14	IGHV3-15	3.22581
WA1	A14	IGHV3-20	0
WA1	A14	IGHV3-21	1.6129
WA1	A14	IGHV3-23	12.9032
WA1	A14	IGHV3-30	9.67742
WA1	A14	IGHV3-33	1.6129
WA1	A14	IGHV3-43	0
WA1	A14	IGHV3-48	4.83871
WA1	A14	IGHV3-49	0
WA1	A14	IGHV3-53	0
WA1	A14	IGHV3-64	0
WA1	A14	IGHV3-66	4.83871
WA1	A14	IGHV3-7	0
WA1	A14	IGHV3-72	0
WA1	A14	IGHV3-73	1.6129
WA1	A14	IGHV3-74	1.6129
WA1	A14	IGHV3-9	0
WA1	A14	IGHV4-30-2	0
WA1	A14	IGHV4-30-4	0
WA1	A14	IGHV4-31	0
WA1	A14	IGHV4-34	6.45161
WA1	A14	IGHV4-38-2	3.22581
WA1	A14	IGHV4-39	1.6129
WA1	A14	IGHV4-4	4.83871
WA1	A14	IGHV4-59	0
WA1	A14	IGHV4-61	0
WA1	A14	IGHV5-10-1	0
WA1	A14	IGHV5-51	3.22581
WA1	A14	IGHV6-1	0
WA1	A14	IGHV7-4-1	4.83871

[truncated: 12 more sheets: Fig3D, Fig3E, Fig 4, Fig5A, Fig5B-E, FigS1A, FigS2C, FigS2D, FigS5, FigS6, FigS7A, FigS7B]
